# Supplementary material for: Interannual site fidelity by Svalbard walruses
Source: Sci Rep. 2024 Jul 9;14:15822. doi: 10.1038/s41598-024-66370-w (PMC11233647; doi:10.1038/s41598-024-66370-w)
Supplement: Supplementary file 2 — Supplementary Information 2. [file 41598_2024_66370_MOESM2_ESM.txt]

ID	Date.Time	Lon	Lat
1	41033	2014-07-23 16:17:36	0	0
2	41033	2014-07-23 17:19:37	22.060637	76.983858
3	41033	2014-07-23 18:20:30	22.064281	76.991983
4	41033	2014-07-23 19:22:21	22.060981	77.000872
5	41033	2014-07-23 20:23:49	0	0
6	41033	2014-07-23 21:27:16	0	0
7	41033	2014-07-23 22:28:56	22.285633	77.011433
8	41033	2014-07-23 23:33:47	0	0
9	41033	2014-07-24 00:36:27	22.399792	76.998145
10	41033	2014-07-24 01:36:48	0	0
11	41033	2014-07-24 02:44:56	22.40225	76.998429
12	41033	2014-07-24 03:49:36	0	0
13	41033	2014-07-24 04:51:53	22.403272	76.996972
14	41033	2014-07-24 05:53:51	22.405011	76.999188
15	41033	2014-07-24 07:06:12	22.402735	77.003582
16	41033	2014-07-24 08:14:31	0	0
17	41033	2014-07-24 09:17:14	0	0
18	41033	2014-07-24 10:19:42	0	0
19	41033	2014-07-24 11:29:33	22.436793	77.009496
20	41033	2014-07-24 12:32:34	22.483943	77.017423
21	41033	2014-07-24 13:34:18	22.537717	77.0171
22	41033	2014-07-24 14:35:16	0	0
23	41033	2014-07-24 15:43:09	22.561256	77.023565
24	41033	2014-07-24 16:46:36	22.555816	77.024511
25	41033	2014-07-24 17:47:21	22.553728	77.025182
26	41033	2014-07-24 18:59:52	22.5577	77.024131
27	41033	2014-07-24 20:09:33	22.559969	77.024418
28	41033	2014-07-24 21:18:40	22.559622	77.024824
29	41033	2014-07-24 22:23:25	22.560281	77.025016
30	41033	2014-07-24 23:33:12	22.558693	77.025255
31	41033	2014-07-25 00:33:22	22.538795	77.027251
32	41033	2014-07-25 01:39:43	22.503051	77.022939
33	41033	2014-07-25 02:50:13	22.460088	77.027621
34	41033	2014-07-25 04:01:24	22.486122	77.03314
35	41033	2014-07-25 05:01:33	0	0
36	41033	2014-07-25 06:10:18	22.487315	77.033839
37	41033	2014-07-25 07:11:58	22.488312	77.034197
38	41033	2014-07-25 08:14:55	22.488514	77.03486
39	41033	2014-07-25 09:21:20	0	0
40	41033	2014-07-25 10:26:16	22.488991	77.034514
41	41033	2014-07-25 11:31:54	22.48947	77.03463
42	41033	2014-07-25 12:37:07	22.488474	77.034707
43	41033	2014-07-25 13:42:51	22.487832	77.034791
44	41033	2014-07-25 14:50:34	22.487721	77.035125
45	41033	2014-07-25 15:57:42	22.489017	77.034523
46	41033	2014-07-25 17:04:48	22.489638	77.034734
47	41033	2014-07-25 18:11:17	22.48777	77.034546
48	41033	2014-07-25 19:15:15	22.485489	77.035336
49	41033	2014-07-25 20:21:04	22.491883	77.035838
50	41033	2014-07-25 21:21:43	0	0
51	41033	2014-07-25 22:21:49	0	0
52	41033	2014-07-25 23:26:30	0	0
53	41033	2014-07-26 00:37:29	22.454621	77.02824
54	41033	2014-07-26 01:46:40	22.454075	77.027884
55	41033	2014-07-26 02:51:41	0	0
56	41033	2014-07-26 03:55:45	22.439458	77.025346
57	41033	2014-07-26 04:59:03	22.428826	77.024882
58	41033	2014-07-26 06:02:31	22.401911	77.023503
59	41033	2014-07-26 07:04:20	0	0
60	41033	2014-07-26 08:05:28	0	0
61	41033	2014-07-26 09:10:55	22.30413	77.019378
62	41033	2014-07-26 10:11:31	22.282568	77.009975
63	41033	2014-07-26 11:11:31	0	0
64	41033	2014-07-26 12:11:31	0	0
65	41033	2014-07-26 13:11:31	0	0
66	41033	2014-07-26 14:11:31	0	0
67	41033	2014-07-26 15:11:30	22.233859	76.996591
68	41033	2014-07-26 16:11:29	22.234126	76.996401
69	41033	2014-07-26 17:11:29	22.234236	76.996357
70	41033	2014-07-26 18:11:29	22.235415	76.998247
71	41033	2014-07-26 19:11:29	22.23423	76.996628
72	41033	2014-07-26 20:11:29	22.237429	76.997163
73	41033	2014-07-26 21:11:29	22.234838	76.996336
74	41033	2014-07-26 22:11:29	22.234124	76.996408
75	41033	2014-07-26 23:11:29	22.234309	76.996426
76	41033	2014-07-27 00:11:29	0	0
77	41033	2014-07-27 01:11:28	22.234262	76.996856
78	41033	2014-07-27 02:11:28	22.227228	76.9956
79	41033	2014-07-27 03:11:28	22.234712	76.996715
80	41033	2014-07-27 04:11:28	22.271379	77.00456
81	41033	2014-07-27 05:11:28	22.234857	76.996646
82	41033	2014-07-27 06:11:28	0	0
83	41033	2014-07-27 07:11:28	22.233284	76.996012
84	41033	2014-07-27 08:11:28	0	0
85	41033	2014-07-27 09:11:27	22.233096	76.996325
86	41033	2014-07-27 10:11:28	0	0
87	41033	2014-07-27 11:11:28	0	0
88	41033	2014-07-27 12:11:28	0	0
89	41033	2014-07-27 13:11:28	0	0
90	41033	2014-07-27 14:11:28	0	0
91	41033	2014-07-27 15:11:28	0	0
92	41033	2014-07-27 16:11:28	0	0
93	41033	2014-07-27 17:11:26	22.234697	76.996426
94	41033	2014-07-27 18:11:26	22.235392	76.996456
95	41033	2014-07-27 19:11:26	22.23474	76.996273
96	41033	2014-07-27 20:11:26	22.234588	76.996352
97	41033	2014-07-27 21:11:26	22.232148	76.996033
98	41033	2014-07-27 22:11:26	22.233568	76.996184
99	41033	2014-07-27 23:11:26	22.235604	76.996275
100	41033	2014-07-28 00:11:26	22.235325	76.996763
101	41033	2014-07-28 01:11:26	22.234771	76.996513
102	41033	2014-07-28 02:12:32	22.261496	76.998745
103	41033	2014-07-28 03:14:21	22.346894	76.995663
104	41033	2014-07-28 04:16:05	22.340123	77.01438
105	41033	2014-07-28 05:20:09	0	0
106	41033	2014-07-28 06:23:36	0	0
107	41033	2014-07-28 07:24:04	0	0
108	41033	2014-07-28 08:24:50	22.387079	77.025768
109	41033	2014-07-28 09:25:17	0	0
110	41033	2014-07-28 10:34:13	22.389066	77.029805
111	41033	2014-07-28 11:34:13	0	0
112	41033	2014-07-28 12:40:41	0	0
113	41033	2014-07-28 13:44:34	22.402878	77.02964
114	41033	2014-07-28 14:45:03	22.462192	77.030968
115	41033	2014-07-28 15:52:54	22.471392	77.030084
116	41033	2014-07-28 16:55:19	22.495491	77.028183
117	41033	2014-07-28 17:55:22	22.500733	77.027838
118	41033	2014-07-28 19:00:41	22.497442	77.027005
119	41033	2014-07-28 20:04:23	22.497702	77.02697
120	41033	2014-07-28 21:09:12	22.49788	77.02681
121	41033	2014-07-28 22:13:32	22.499799	77.026703
122	41033	2014-07-28 23:16:20	22.500954	77.026713
123	41033	2014-07-29 00:21:48	22.501257	77.026726
124	41033	2014-07-29 01:36:29	0	0
125	41033	2014-07-29 02:38:23	0	0
126	41033	2014-07-29 03:41:46	22.504834	77.027088
127	41033	2014-07-29 04:43:18	22.503213	77.027327
128	41033	2014-07-29 05:57:22	0	0
129	41033	2014-07-29 07:12:39	22.504967	77.026946
130	41033	2014-07-29 08:31:14	22.502171	77.026989
131	41033	2014-07-29 09:33:28	0	0
132	41033	2014-07-29 10:36:58	0	0
133	41033	2014-07-29 11:39:51	0	0
134	41033	2014-07-29 12:50:53	0	0
135	41033	2014-07-29 13:53:14	22.513169	77.030427
136	41033	2014-07-29 14:53:55	22.533701	77.033811
137	41033	2014-07-29 15:59:50	22.534794	77.034298
138	41033	2014-07-29 17:03:38	0	0
139	41033	2014-07-29 18:19:53	0	0
140	41033	2014-07-29 19:22:29	22.533496	77.032976
141	41033	2014-07-29 20:29:22	22.501592	77.030335
142	41033	2014-07-29 21:35:28	22.493922	77.029766
143	41033	2014-07-29 22:38:41	22.495209	77.029245
144	41033	2014-07-29 23:45:18	22.490459	77.028727
145	41033	2014-07-30 00:52:08	22.482163	77.028574
146	41033	2014-07-30 02:01:56	0	0
147	41033	2014-07-30 03:53:46	22.479757	77.020834
148	41033	2014-07-30 04:56:37	22.490949	77.016353
149	41033	2014-07-30 05:56:39	0	0
150	41033	2014-07-30 07:47:34	0	0
151	41033	2014-07-30 09:02:23	22.385673	76.991655
152	41033	2014-07-30 11:08:34	22.258656	76.968553
153	41033	2014-07-30 12:20:26	0	0
154	41033	2014-07-30 13:21:04	0	0
155	41033	2014-07-30 14:56:08	0	0
156	41033	2014-07-30 16:06:51	0	0
157	41033	2014-07-30 17:12:09	0	0
158	41033	2014-07-30 18:12:08	22.231264	76.996503
159	41033	2014-07-30 19:12:09	0	0
160	41033	2014-07-30 20:12:09	0	0
161	41033	2014-07-30 21:12:08	22.23168	76.996221
162	41033	2014-07-30 22:12:08	0	0
163	41033	2014-07-30 23:12:08	22.233018	76.995959
164	41033	2014-07-31 00:12:08	0	0
165	41033	2014-07-31 01:12:08	0	0
166	41033	2014-07-31 02:12:08	0	0
167	41033	2014-07-31 03:12:07	22.231987	76.996136
168	41033	2014-07-31 04:12:07	22.232145	76.995748
169	41033	2014-07-31 05:12:07	22.231583	76.996633
170	41033	2014-07-31 06:12:07	22.231647	76.996196
171	41033	2014-07-31 07:12:07	22.231246	76.996299
172	41033	2014-07-31 08:12:07	22.235484	76.994124
173	41033	2014-07-31 09:12:07	22.235336	76.996005
174	41033	2014-07-31 10:12:07	22.232103	76.996187
175	41033	2014-07-31 11:12:07	22.232102	76.996248
176	41033	2014-07-31 12:12:06	22.230225	76.996472
177	41033	2014-07-31 13:12:06	22.230898	76.996232
178	41033	2014-07-31 14:12:06	22.230939	76.995898
179	41033	2014-07-31 15:12:06	22.230666	76.996284
180	41033	2014-07-31 16:12:06	22.231018	76.996165
181	41033	2014-07-31 17:13:36	0	0
182	41033	2014-07-31 18:18:03	0	0
183	41033	2014-07-31 19:22:35	0	0
184	41033	2014-07-31 20:25:10	0	0
185	41033	2014-07-31 21:26:04	0	0
186	41033	2014-07-31 22:27:52	0	0
187	41033	2014-07-31 23:28:54	0	0
188	41033	2014-08-01 00:43:18	0	0
189	41033	2014-08-01 01:56:44	0	0
190	41033	2014-08-01 03:01:15	0	0
191	41033	2014-08-01 04:12:23	0	0
192	41033	2014-08-01 05:13:07	0	0
193	41033	2014-08-01 06:21:26	0	0
194	41033	2014-08-01 07:24:13	0	0
195	41033	2014-08-01 08:43:16	0	0
196	41033	2014-08-01 10:56:12	0	0
197	41033	2014-08-01 12:04:10	0	0
198	41033	2014-08-01 13:04:31	0	0
199	41033	2014-08-01 14:50:58	0	0
200	41033	2014-08-01 15:53:20	0	0
201	41033	2014-08-01 16:57:34	0	0
202	41033	2014-08-01 18:34:07	0	0
203	41033	2014-08-01 20:04:41	0	0
204	41033	2014-08-01 21:27:52	0	0
205	41033	2014-08-01 22:27:52	0	0
206	41033	2014-08-01 23:31:48	0	0
207	41033	2014-08-02 00:50:58	0	0
208	41033	2014-08-02 01:58:16	0	0
209	41033	2014-08-02 03:07:45	0	0
210	41033	2014-08-02 04:22:00	0	0
211	41033	2014-08-02 05:54:00	0	0
212	41033	2014-08-02 10:10:16	0	0
213	41033	2014-08-02 11:21:24	0	0
214	41033	2014-08-02 12:35:08	0	0
215	41033	2014-08-02 13:53:28	0	0
216	41033	2014-08-02 14:59:19	0	0
217	41033	2014-08-02 16:45:04	0	0
218	41033	2014-08-02 20:10:02	0	0
219	41033	2014-08-02 21:13:40	0	0
220	41033	2014-08-02 22:13:40	0	0
221	41033	2014-08-02 23:13:40	0	0
222	41033	2014-08-03 00:13:40	0	0
223	41033	2014-08-03 01:13:40	0	0
224	41033	2014-08-03 02:13:40	0	0
225	41033	2014-08-03 03:13:40	0	0
226	41033	2014-08-03 04:13:40	0	0
227	41033	2014-08-03 05:13:40	0	0
228	41033	2014-08-03 06:13:40	0	0
229	41033	2014-08-03 07:13:40	0	0
230	41033	2014-08-03 08:13:40	0	0
231	41033	2014-08-03 09:13:40	0	0
232	41033	2014-08-05 07:16:25	22.072308	76.978829
233	41033	2014-08-05 08:16:24	0	0
234	41033	2014-08-05 09:16:25	22.071096	76.978372
235	41033	2014-08-05 10:16:24	22.073336	76.978942
236	41033	2014-08-05 11:16:24	22.070495	76.978111
237	41033	2014-08-05 12:16:24	22.071576	76.978068
238	41033	2014-08-05 13:16:24	0	0
239	41033	2014-08-05 14:16:24	22.072665	76.978533
240	41033	2014-08-05 15:16:24	22.070677	76.977944
241	41033	2014-08-05 16:16:24	22.071769	76.978866
242	41033	2014-08-05 17:16:24	0	0
243	41033	2014-08-05 18:16:24	0	0
244	41033	2014-08-05 19:16:24	0	0
245	41033	2014-08-05 20:16:23	22.070939	76.978111
246	41033	2014-08-05 21:16:24	0	0
247	41033	2014-08-05 22:16:24	0	0
248	41033	2014-08-05 23:16:24	0	0
249	41033	2014-08-06 00:16:24	0	0
250	41033	2014-08-06 01:16:28	0	0
251	41033	2014-08-06 02:16:24	0	0
252	41033	2014-08-06 03:16:23	22.070006	76.978399
253	41033	2014-08-06 04:16:24	0	0
254	41033	2014-08-06 05:16:24	0	0
255	41033	2014-08-06 06:16:24	0	0
256	41033	2014-08-06 07:16:24	0	0
257	41033	2014-08-06 08:16:24	0	0
258	41033	2014-08-06 09:16:24	0	0
259	41033	2014-08-06 10:16:24	0	0
260	41033	2014-08-06 11:16:24	0	0
261	41033	2014-08-06 12:16:24	0	0
262	41033	2014-08-06 13:16:24	0	0
263	41033	2014-08-06 17:16:20	0	0
264	41033	2014-08-06 18:32:41	21.618312	77.074145
265	41033	2014-08-06 19:42:16	0	0
266	41033	2014-08-06 20:46:23	0	0
267	41033	2014-08-06 21:51:27	0	0
268	41033	2014-08-06 22:57:03	0	0
269	41033	2014-08-07 00:00:21	0	0
270	41033	2014-08-07 01:00:47	0	0
271	41033	2014-08-07 02:18:36	0	0
272	41033	2014-08-07 03:19:37	0	0
273	41033	2014-08-07 04:27:01	0	0
274	41033	2014-08-07 05:32:05	0	0
275	41033	2014-08-07 06:32:46	0	0
276	41033	2014-08-07 07:39:50	0	0
277	41033	2014-08-07 08:43:39	21.258967	77.071449
278	41033	2014-08-07 09:51:06	0	0
279	41033	2014-08-07 10:58:02	0	0
280	41033	2014-08-07 12:06:50	0	0
281	41033	2014-08-07 13:12:41	0	0
282	41033	2014-08-07 14:14:44	0	0
283	41033	2014-08-07 15:15:38	21.124507	77.038414
284	41033	2014-08-07 16:16:31	0	0
285	41033	2014-08-07 17:20:10	0	0
286	41033	2014-08-07 18:26:09	0	0
287	41033	2014-08-07 19:34:38	21.14565	77.036094
288	41033	2014-08-07 20:35:48	0	0
289	41033	2014-08-07 21:44:36	0	0
290	41033	2014-08-07 23:05:05	0	0
291	41033	2014-08-08 00:10:00	0	0
292	41033	2014-08-08 01:15:18	0	0
293	41033	2014-08-08 02:16:50	0	0
294	41033	2014-08-08 03:17:17	0	0
295	41033	2014-08-08 04:25:20	0	0
296	41033	2014-08-08 05:27:48	0	0
297	41033	2014-08-08 06:50:20	0	0
298	41033	2014-08-08 08:40:46	0	0
299	41033	2014-08-08 09:43:24	0	0
300	41033	2014-08-08 10:43:21	21.173094	77.043913
301	41033	2014-08-08 11:43:24	0	0
302	41033	2014-08-08 12:47:38	0	0
303	41033	2014-08-08 13:48:53	0	0
304	41033	2014-08-08 14:51:10	21.180826	77.03823
305	41033	2014-08-08 15:57:30	21.161485	77.042853
306	41033	2014-08-08 17:00:28	0	0
307	41033	2014-08-08 18:10:30	21.14831	77.035303
308	41033	2014-08-08 19:10:30	0	0
309	41033	2014-08-08 20:12:08	0	0
310	41033	2014-08-08 21:13:43	21.140147	77.037179
311	41033	2014-08-08 22:17:58	0	0
312	41033	2014-08-08 23:22:03	21.110362	77.035438
313	41033	2014-08-09 00:27:47	0	0
314	41033	2014-08-09 01:30:58	0	0
315	41033	2014-08-09 02:50:45	21.150127	77.021484
316	41033	2014-08-09 04:06:26	0	0
317	41033	2014-08-09 05:07:45	0	0
318	41033	2014-08-09 06:09:26	0	0
319	41033	2014-08-09 07:13:20	21.169598	77.018479
320	41033	2014-08-09 08:14:11	0	0
321	41033	2014-08-09 09:16:51	21.173259	77.019066
322	41033	2014-08-09 10:32:00	0	0
323	41033	2014-08-09 11:36:31	0	0
324	41033	2014-08-09 13:08:28	0	0
325	41033	2014-08-09 14:12:48	0	0
326	41033	2014-08-09 15:25:37	21.2088	77.020499
327	41033	2014-08-09 16:49:51	0	0
328	41033	2014-08-09 17:57:43	0	0
329	41033	2014-08-09 19:29:25	21.220757	77.027762
330	41033	2014-08-09 20:29:25	0	0
331	41033	2014-08-09 21:31:56	0	0
332	41033	2014-08-09 22:38:09	0	0
333	41033	2014-08-10 01:25:59	21.993796	77.000384
334	41033	2014-08-10 02:25:59	0	0
335	41033	2014-08-10 03:25:59	0	0
336	41033	2014-08-10 04:25:59	0	0
337	41033	2014-08-10 05:25:59	0	0
338	41033	2014-08-10 06:25:59	0	0
339	41033	2014-08-10 07:25:58	22.233758	76.996262
340	41033	2014-08-10 08:25:58	0	0
341	41033	2014-08-10 09:25:58	0	0
342	41033	2014-08-10 10:25:58	0	0
343	41033	2014-08-10 11:25:58	0	0
344	41033	2014-08-10 12:25:58	0	0
345	41033	2014-08-10 13:25:58	0	0
346	41033	2014-08-10 14:25:58	0	0
347	41033	2014-08-10 15:25:58	0	0
348	41033	2014-08-10 16:25:58	0	0
349	41033	2014-08-10 17:25:58	0	0
350	41033	2014-08-10 18:25:58	0	0
351	41033	2014-08-10 19:25:58	0	0
352	41033	2014-08-10 20:25:58	0	0
353	41033	2014-08-10 21:25:58	0	0
354	41033	2014-08-10 22:25:58	0	0
355	41033	2014-08-10 23:25:58	0	0
356	41033	2014-08-11 00:25:57	22.23389	76.996378
357	41033	2014-08-11 01:25:58	0	0
358	41033	2014-08-11 02:25:56	22.233421	76.996386
359	41033	2014-08-11 03:25:56	0	0
360	41033	2014-08-11 04:25:56	22.232901	76.996242
361	41033	2014-08-11 05:25:56	0	0
362	41033	2014-08-11 06:25:56	0	0
363	41033	2014-08-11 07:25:56	0	0
364	41033	2014-08-11 08:25:56	22.232904	76.996518
365	41033	2014-08-12 14:33:40	0	0
366	41033	2014-08-12 15:34:06	21.180156	77.015789
367	41033	2014-08-12 16:35:57	21.217064	77.008862
368	41033	2014-08-12 17:41:45	21.217417	77.010146
369	41033	2014-08-12 18:44:27	0	0
370	41033	2014-08-12 19:47:27	0	0
371	41033	2014-08-12 20:48:11	21.168648	77.008245
372	41033	2014-08-12 21:54:30	0	0
373	41033	2014-08-12 22:56:23	21.150474	77.017127
374	41033	2014-08-12 23:58:04	21.16694	77.01733
375	41033	2014-08-13 01:00:06	21.181019	77.016684
376	41033	2014-08-13 02:15:26	21.176483	77.018971
377	41033	2014-08-13 03:20:32	21.176296	77.02006
378	41033	2014-08-13 04:21:14	21.169448	77.017506
379	41033	2014-08-13 05:26:24	0	0
380	41033	2014-08-13 06:27:02	21.173174	77.020107
381	41033	2014-08-13 07:27:18	0	0
382	41033	2014-08-13 08:32:12	21.014482	77.022807
383	41033	2014-08-13 09:37:44	20.890263	77.045309
384	41033	2014-08-13 10:42:44	20.865249	77.063147
385	41033	2014-08-13 11:49:04	20.871695	77.07431
386	41033	2014-08-13 12:49:34	20.878654	77.07971
387	41033	2014-08-13 13:49:41	20.892416	77.088877
388	41033	2014-08-13 14:50:01	20.943501	77.108319
389	41033	2014-08-13 15:51:43	20.96355	77.114777
390	41033	2014-08-13 17:01:17	20.978527	77.117289
391	41033	2014-08-13 18:04:39	21.010768	77.122558
392	41033	2014-08-13 19:08:08	21.027155	77.123739
393	41033	2014-08-13 20:09:48	21.026569	77.124117
394	41033	2014-08-13 21:09:48	21.029041	77.124257
395	41033	2014-08-13 22:16:20	21.035787	77.124141
396	41033	2014-08-13 23:22:08	21.042976	77.125466
397	41033	2014-08-14 00:28:14	21.118665	77.134369
398	41033	2014-08-14 01:29:40	21.232132	77.150452
399	41033	2014-08-14 02:29:45	21.372414	77.160228
400	41033	2014-08-14 03:35:21	21.457329	77.159355
401	41033	2014-08-14 04:41:34	21.504921	77.151947
402	41033	2014-08-14 05:43:50	21.51851	77.146174
403	41033	2014-08-14 06:44:44	21.51286	77.139213
404	41033	2014-08-14 07:49:50	21.483308	77.133776
405	41033	2014-08-14 08:50:00	0	0
406	41033	2014-08-14 09:51:10	21.288479	77.09675
407	41033	2014-08-14 10:55:21	21.292427	77.097002
408	41033	2014-08-14 11:55:42	21.300055	77.097309
409	41033	2014-08-14 12:58:15	0	0
410	41033	2014-08-14 14:06:12	21.284632	77.09678
411	41033	2014-08-14 15:11:58	21.2815	77.096376
412	41033	2014-08-14 16:12:30	21.288886	77.092719
413	41033	2014-08-14 17:17:43	0	0
414	41033	2014-08-14 18:18:01	21.344154	77.069808
415	41033	2014-08-14 19:18:01	0	0
416	41033	2014-08-14 20:18:01	0	0
417	41033	2014-08-14 21:18:54	21.347399	77.070465
418	41033	2014-08-14 22:25:34	21.346007	77.069667
419	41033	2014-08-14 23:25:49	21.344395	77.069843
420	41033	2014-08-15 00:30:36	21.34539	77.069099
421	41033	2014-08-15 01:35:44	0	0
422	41033	2014-08-15 02:42:00	0	0
423	41033	2014-08-15 03:49:12	0	0
424	41033	2014-08-15 04:49:25	21.332396	77.067582
425	41033	2014-08-15 05:49:32	0	0
426	41033	2014-08-15 06:49:41	21.332981	77.067774
427	41033	2014-08-15 07:50:14	21.33424	77.067812
428	41033	2014-08-15 08:51:57	21.330565	77.066273
429	41033	2014-08-15 09:53:21	21.327909	77.066367
430	41033	2014-08-15 10:59:06	0	0
431	41033	2014-08-15 11:59:06	0	0
432	41033	2014-08-15 12:59:05	21.266482	77.099938
433	41033	2014-08-15 14:01:38	21.259485	77.11722
434	41033	2014-08-15 15:05:40	21.280318	77.127914
435	41033	2014-08-15 16:11:57	21.298235	77.128387
436	41033	2014-08-15 17:14:07	21.292843	77.128237
437	41033	2014-08-15 18:21:06	21.295078	77.128739
438	41033	2014-08-15 19:27:47	21.292341	77.129624
439	41033	2014-08-15 20:31:41	21.294512	77.129954
440	41033	2014-08-15 21:47:07	0	0
441	41033	2014-08-15 22:52:57	0	0
442	41033	2014-08-15 23:55:21	21.261657	77.12211
443	41033	2014-08-16 00:55:51	0	0
444	41033	2014-08-16 01:55:57	21.2229	77.116037
445	41033	2014-08-16 02:59:45	21.220923	77.109485
446	41033	2014-08-16 04:05:19	21.287218	77.105571
447	41033	2014-08-16 05:08:05	21.275743	77.089455
448	41033	2014-08-16 06:08:27	0	0
449	41033	2014-08-16 07:13:52	21.327131	77.051771
450	41033	2014-08-16 08:16:19	0	0
451	41033	2014-08-16 09:24:39	21.1888	76.984492
452	41033	2014-08-16 10:30:49	21.185304	76.984629
453	41033	2014-08-16 11:33:29	21.183355	76.984461
454	41033	2014-08-16 12:40:43	21.183414	76.98463
455	41033	2014-08-16 13:41:41	21.183383	76.98499
456	41033	2014-08-16 14:47:54	21.185448	76.98534
457	41033	2014-08-16 15:48:20	21.199031	77.003162
458	41033	2014-08-16 16:54:00	0	0
459	41033	2014-08-16 18:02:01	0	0
460	41033	2014-08-16 19:11:03	21.172278	77.006938
461	41033	2014-08-16 20:17:44	21.171698	77.006978
462	41033	2014-08-16 21:24:41	21.178679	77.006922
463	41033	2014-08-16 22:31:46	21.175459	77.006589
464	41033	2014-08-16 23:39:17	21.178749	77.007945
465	41033	2014-08-17 00:39:41	21.179379	77.007076
466	41033	2014-08-17 01:39:45	0	0
467	41033	2014-08-17 02:41:14	21.182303	77.007786
468	41033	2014-08-17 03:48:34	21.174171	77.009242
469	41033	2014-08-17 04:54:42	21.176788	77.01463
470	41033	2014-08-17 06:00:15	0	0
471	41033	2014-08-17 07:04:25	21.189606	77.013171
472	41033	2014-08-17 08:08:24	0	0
473	41033	2014-08-17 09:09:08	0	0
474	41033	2014-08-17 10:10:28	21.301925	76.986007
475	41033	2014-08-17 11:40:05	0	0
476	41033	2014-08-17 12:50:58	0	0
477	41033	2014-08-17 13:52:23	0	0
478	41033	2014-08-17 14:53:06	0	0
479	41033	2014-08-17 15:53:09	21.984769	76.995744
480	41033	2014-08-17 16:53:09	22.072417	76.978301
481	41033	2014-08-17 17:53:09	22.071876	76.978217
482	41033	2014-08-17 18:53:09	22.072587	76.978151
483	41033	2014-08-17 19:53:08	22.068875	76.978464
484	41033	2014-08-17 20:53:08	22.070268	76.978212
485	41033	2014-08-17 21:53:08	22.069417	76.978344
486	41033	2014-08-17 22:53:08	22.071188	76.97824
487	41033	2014-08-17 23:53:08	22.071404	76.978058
488	41033	2014-08-18 00:53:08	22.070508	76.978296
489	41033	2014-08-18 01:53:08	0	0
490	41033	2014-08-18 02:53:08	22.070917	76.978069
491	41033	2014-08-18 03:53:08	22.076425	76.978418
492	41033	2014-08-18 04:53:08	22.071204	76.978279
493	41033	2014-08-18 05:53:07	22.071569	76.978101
494	41033	2014-08-18 06:53:07	0	0
495	41033	2014-08-18 07:53:07	0	0
496	41033	2014-08-18 08:53:07	22.071771	76.978477
497	41033	2014-08-18 09:53:07	22.072112	76.978394
498	41033	2014-08-18 10:53:07	22.070447	76.978444
499	41033	2014-08-18 11:53:07	22.070522	76.978366
500	41033	2014-08-18 12:53:07	0	0
501	41033	2014-08-18 13:53:07	0	0
502	41033	2014-08-18 14:53:07	0	0
503	41033	2014-08-18 15:53:07	0	0
504	41033	2014-08-18 16:53:06	22.07239	76.978122
505	41033	2014-08-18 17:53:06	22.092919	76.973969
506	41033	2014-08-18 18:53:06	22.072014	76.978526
507	41033	2014-08-18 19:53:06	0	0
508	41033	2014-08-18 20:53:06	22.072614	76.977776
509	41033	2014-08-18 21:53:06	0	0
510	41033	2014-08-18 22:53:06	22.075298	76.977951
511	41033	2014-08-18 23:53:06	0	0
512	41033	2014-08-19 00:53:06	0	0
513	41033	2014-08-19 01:53:05	22.071118	76.978564
514	41033	2014-08-19 02:53:05	22.070396	76.97849
515	41033	2014-08-19 03:53:05	22.069793	76.977717
516	41033	2014-08-19 04:53:05	22.07149	76.977897
517	41033	2014-08-19 05:53:05	22.070753	76.978431
518	41033	2014-08-19 06:53:05	0	0
519	41033	2014-08-19 07:53:05	22.071192	76.978294
520	41033	2014-08-19 08:53:05	0	0
521	41033	2014-08-19 09:53:04	22.07253	76.979113
522	41033	2014-08-19 10:53:04	22.07178	76.979133
523	41033	2014-08-19 11:53:04	22.073834	76.978274
524	41033	2014-08-19 18:51:10	0	0
525	41033	2014-08-19 20:59:46	21.365369	76.981431
526	41033	2014-08-19 22:15:04	21.322197	76.990528
527	41033	2014-08-19 23:15:31	0	0
528	41033	2014-08-20 00:31:21	21.218012	76.99706
529	41033	2014-08-20 01:36:10	0	0
530	41033	2014-08-20 02:37:38	21.098544	77.003561
531	41033	2014-08-20 03:41:59	0	0
532	41033	2014-08-20 04:51:24	0	0
533	41033	2014-08-20 05:52:52	20.982857	77.01905
534	41033	2014-08-20 06:55:15	0	0
535	41033	2014-08-20 07:56:49	21.024952	77.047486
536	41033	2014-08-20 09:03:16	0	0
537	41033	2014-08-20 10:07:16	21.062425	77.058381
538	41033	2014-08-20 12:11:01	0	0
539	41033	2014-08-20 14:37:42	0	0
540	41033	2014-08-20 16:35:28	0	0
541	41033	2014-08-20 17:37:34	0	0
542	41033	2014-08-20 19:11:42	21.150383	77.020685
543	41033	2014-08-20 20:18:58	0	0
544	41033	2014-08-20 21:22:20	21.157227	77.016913
545	41033	2014-08-20 22:26:56	0	0
546	41033	2014-08-20 23:33:24	21.148054	77.003477
547	41033	2014-08-21 00:37:59	21.132977	77.007274
548	41033	2014-08-21 01:45:48	21.132447	77.004849
549	41033	2014-08-21 02:46:07	0	0
550	41033	2014-08-21 03:49:22	21.134041	77.005184
551	41033	2014-08-21 04:59:09	0	0
552	41033	2014-08-21 05:59:58	0	0
553	41033	2014-08-21 07:19:34	0	0
554	41033	2014-08-21 08:28:15	21.134943	77.006417
555	41033	2014-08-21 09:45:13	21.147928	77.008041
556	41033	2014-08-21 11:52:56	21.176565	77.014038
557	41033	2014-08-21 12:58:51	21.157652	77.014459
558	41033	2014-08-21 14:17:55	0	0
559	41033	2014-08-21 16:45:47	21.167968	77.010398
560	41033	2014-08-21 17:46:45	0	0
561	41033	2014-08-21 19:14:32	0	0
562	41033	2014-08-21 20:29:40	21.14508	77.010744
563	41033	2014-08-22 01:36:47	21.151603	77.007939
564	41033	2014-08-22 02:43:51	21.158287	77.007499
565	41033	2014-08-22 03:53:02	0	0
566	41033	2014-08-22 04:53:52	0	0
567	41033	2014-08-22 06:04:44	0	0
568	41033	2014-08-22 07:14:48	21.177722	77.006593
569	41033	2014-08-22 08:15:20	0	0
570	41033	2014-08-22 09:17:33	21.175624	77.004992
571	41033	2014-08-22 10:18:44	21.175766	77.006467
572	41033	2014-08-22 11:23:38	21.1969	77.00924
573	41033	2014-08-22 12:25:16	21.19353	77.01042
574	41033	2014-08-22 13:31:32	21.192404	77.01157
575	41033	2014-08-22 14:38:14	21.191386	77.010513
576	41033	2014-08-22 15:38:13	21.202734	77.009983
577	41033	2014-08-22 16:38:13	21.188415	77.00826
578	41033	2014-08-22 17:38:14	0	0
579	41033	2014-08-22 18:41:07	0	0
580	41033	2014-08-22 19:41:07	21.196183	77.027304
581	41033	2014-08-22 22:00:57	0	0
582	41033	2014-08-23 00:32:22	21.190296	77.013464
583	41033	2014-08-23 01:58:09	0	0
584	41033	2014-08-23 03:01:46	0	0
585	41033	2014-08-23 04:08:54	21.18124	77.013125
586	41033	2014-08-23 05:15:37	21.185601	77.007677
587	41033	2014-08-23 06:22:42	21.213928	77.00943
588	41033	2014-08-23 07:25:13	21.220891	77.014646
589	41033	2014-08-23 08:32:22	0	0
590	41033	2014-08-23 09:36:19	0	0
591	41033	2014-08-23 10:38:23	21.413492	77.029184
592	41033	2014-08-23 11:40:30	21.604473	77.02626
593	41033	2014-08-23 12:45:23	21.8182	77.0082
594	41033	2014-08-23 13:47:06	0	0
595	41033	2014-08-23 14:50:57	22.111266	76.983085
596	41033	2014-08-23 16:05:27	0	0
597	41033	2014-08-23 17:30:05	0	0
598	41033	2014-08-23 18:30:05	22.234071	76.99653
599	41033	2014-08-23 19:30:05	22.234726	76.996505
600	41033	2014-08-23 20:30:05	22.229252	76.996506
601	41033	2014-08-23 21:30:04	22.233454	76.996259
602	41033	2014-08-23 22:30:05	0	0
603	41033	2014-08-23 23:30:04	22.233543	76.999712
604	41033	2014-08-24 00:30:04	22.234529	76.996476
605	41033	2014-08-24 01:30:04	22.23385	76.996595
606	41033	2014-08-24 02:30:04	22.23387	76.996374
607	41033	2014-08-24 03:30:04	22.233808	76.996135
608	41033	2014-08-24 04:30:04	0	0
609	41033	2014-08-24 05:30:04	22.235494	76.99615
610	41033	2014-08-24 06:30:04	22.253079	76.998492
611	41033	2014-08-24 07:30:04	0	0
612	41033	2014-08-24 08:30:03	22.233115	76.996436
613	41033	2014-08-24 09:30:03	22.234197	76.996174
614	41033	2014-08-24 10:30:03	0	0
615	41033	2014-08-24 11:30:03	22.232845	76.996719
616	41033	2014-08-24 12:30:03	0	0
617	41033	2014-08-24 13:30:03	0	0
618	41033	2014-08-24 14:30:02	0	0
619	41033	2014-08-24 15:30:02	0	0
620	41033	2014-08-24 16:30:02	0	0
621	41033	2014-08-24 17:30:02	22.234493	76.996341
622	41033	2014-08-24 18:30:02	0	0
623	41033	2014-08-24 19:30:02	22.233553	76.996432
624	41033	2014-08-24 20:30:02	22.233981	76.99624
625	41033	2014-08-24 21:30:01	0	0
626	41033	2014-08-24 22:30:02	22.235993	76.996524
627	41033	2014-08-24 23:30:02	22.235615	76.997075
628	41033	2014-08-25 00:30:01	22.235884	76.996144
629	41033	2014-08-25 02:06:38	22.181991	76.978774
630	41033	2014-08-25 03:12:12	22.184125	76.974943
631	41033	2014-08-25 04:12:26	0	0
632	41033	2014-08-25 05:21:29	22.166985	76.977207
633	41033	2014-08-25 06:26:58	0	0
634	41033	2014-08-25 07:29:06	22.161103	76.978256
635	41033	2014-08-25 08:40:53	22.134049	76.979496
636	41033	2014-08-25 10:21:59	0	0
637	41033	2014-08-25 11:27:40	0	0
638	41033	2014-08-25 12:49:02	0	0
639	41033	2014-08-25 14:05:51	0	0
640	41033	2014-08-25 15:18:24	0	0
641	41033	2014-08-25 16:22:39	21.90197	76.934694
642	41033	2014-08-25 17:24:36	21.885286	76.935117
643	41033	2014-08-25 18:35:53	21.828784	76.938466
644	41033	2014-08-25 19:38:36	0	0
645	41033	2014-08-25 20:39:33	21.525346	76.961917
646	41033	2014-08-25 21:41:38	21.373951	76.985097
647	41033	2014-08-25 22:48:40	21.374229	76.985434
648	41033	2014-08-26 00:00:31	21.376082	76.984352
649	41033	2014-08-26 01:03:07	0	0
650	41033	2014-08-26 02:10:57	21.371877	76.98444
651	41033	2014-08-26 03:10:57	21.370978	76.985467
652	41033	2014-08-26 04:16:46	21.367051	76.98608
653	41033	2014-08-26 05:21:24	21.327512	76.987627
654	41033	2014-08-26 06:26:29	21.312883	76.988375
655	41033	2014-08-26 07:33:10	21.312036	76.988786
656	41033	2014-08-26 08:33:13	21.276156	76.999434
657	41033	2014-08-26 09:33:24	0	0
658	41033	2014-08-26 10:38:04	21.238051	77.012805
659	41033	2014-08-26 11:42:16	21.207849	77.023516
660	41033	2014-08-26 12:43:31	0	0
661	41033	2014-08-26 13:46:59	21.19943	77.027482
662	41033	2014-08-26 14:55:32	21.184948	77.026106
663	41033	2014-08-26 15:58:34	0	0
664	41033	2014-08-26 17:02:28	21.178998	77.013328
665	41033	2014-08-26 18:08:59	0	0
666	41033	2014-08-26 19:16:12	21.043418	77.007897
667	41033	2014-08-26 20:18:24	21.039264	77.025764
668	41033	2014-08-26 21:26:20	0	0
669	41033	2014-08-26 22:30:29	21.073833	77.063213
670	41033	2014-08-26 23:32:28	21.134735	77.091391
671	41033	2014-08-27 00:36:02	21.142943	77.097019
672	41033	2014-08-27 01:43:24	0	0
673	41033	2014-08-27 02:47:01	0	0
674	41033	2014-08-27 03:54:55	21.172421	77.110017
675	41033	2014-08-27 04:57:49	21.179872	77.112455
676	41033	2014-08-27 06:04:15	0	0
677	41033	2014-08-27 07:04:21	0	0
678	41033	2014-08-27 08:06:03	0	0
679	41033	2014-08-27 09:07:54	21.147022	77.208158
680	41033	2014-08-27 10:14:01	21.134642	77.224218
681	41033	2014-08-27 11:18:21	21.094019	77.218828
682	41033	2014-08-27 12:24:12	0	0
683	41033	2014-08-27 13:31:27	21.145403	77.24316
684	41033	2014-08-27 14:37:52	21.151585	77.245346
685	41033	2014-08-27 16:18:48	21.152126	77.244704
686	41033	2014-08-27 17:45:36	0	0
687	41033	2014-08-27 18:50:49	21.13145	77.253382
688	41033	2014-08-27 20:06:37	0	0
689	41033	2014-08-27 21:06:57	0	0
690	41033	2014-08-27 22:09:35	21.075505	77.267694
691	41033	2014-08-27 23:15:03	0	0
692	41033	2014-08-28 00:16:37	21.096415	77.269102
693	41033	2014-08-28 01:21:18	21.108063	77.273592
694	41033	2014-08-28 02:22:25	21.10881	77.278746
695	41033	2014-08-28 03:29:27	21.156207	77.280084
696	41033	2014-08-28 04:29:31	0	0
697	41033	2014-08-28 05:31:14	21.171984	77.280032
698	41033	2014-08-28 06:32:01	0	0
699	41033	2014-08-28 07:32:01	21.199091	77.288888
700	41033	2014-08-28 08:35:12	0	0
701	41033	2014-08-28 09:37:48	21.179772	77.291931
702	41033	2014-08-28 10:37:52	21.093703	77.288165
703	41033	2014-08-28 11:47:13	21.066331	77.290168
704	41033	2014-08-28 12:48:40	20.92653	77.299612
705	41033	2014-08-28 13:49:02	0	0
706	41033	2014-08-28 14:55:54	20.852575	77.311158
707	41033	2014-08-28 15:56:25	20.814506	77.305226
708	41033	2014-08-28 16:57:48	0	0
709	41033	2014-08-28 17:59:56	20.757741	77.307133
710	41033	2014-08-28 19:00:43	20.731177	77.308369
711	41033	2014-08-28 20:08:11	20.70093	77.305058
712	41033	2014-08-28 21:13:20	20.631488	77.307004
713	41033	2014-08-28 22:16:35	20.568423	77.321736
714	41033	2014-08-28 23:24:14	0	0
715	41033	2014-08-29 00:31:45	20.539121	77.333749
716	41033	2014-08-29 01:35:05	20.531689	77.337503
717	41033	2014-08-29 02:39:19	20.530881	77.339527
718	41033	2014-08-29 03:44:25	20.530163	77.341219
719	41033	2014-08-29 04:45:58	20.531972	77.34234
720	41033	2014-08-29 05:47:58	20.532012	77.342721
721	41033	2014-08-29 06:48:15	20.530759	77.342884
722	41033	2014-08-29 07:56:06	20.534394	77.343737
723	41033	2014-08-29 09:00:55	20.53355	77.343532
724	41033	2014-08-29 10:06:11	20.53148	77.344966
725	41033	2014-08-29 11:10:42	20.523186	77.34795
726	41033	2014-08-29 12:13:37	0	0
727	41033	2014-08-29 13:17:52	20.502695	77.356168
728	41033	2014-08-29 14:20:08	20.50831	77.366896
729	41033	2014-08-29 15:27:12	20.534328	77.377052
730	41033	2014-08-29 16:33:51	20.571387	77.384049
731	41033	2014-08-29 17:34:00	20.619711	77.395562
732	41033	2014-08-29 18:34:06	20.691772	77.409468
733	41033	2014-08-29 19:36:35	20.717027	77.425669
734	41033	2014-08-29 20:40:38	20.691339	77.450289
735	41033	2014-08-29 21:43:31	20.664499	77.470335
736	41033	2014-08-29 22:49:28	0	0
737	41033	2014-08-29 23:51:49	20.62707	77.506665
738	41033	2014-08-30 00:54:07	20.662152	77.531544
739	41033	2014-08-30 02:00:53	20.667471	77.539634
740	41033	2014-08-30 03:04:48	20.679274	77.5461
741	41033	2014-08-30 04:06:59	20.700538	77.548996
742	41033	2014-08-30 05:08:20	20.698892	77.553005
743	41033	2014-08-30 06:19:15	0	0
744	41033	2014-08-30 07:19:39	20.714098	77.558245
745	41033	2014-08-30 08:38:37	0	0
746	41033	2014-08-30 09:46:45	0	0
747	41033	2014-08-30 12:06:53	0	0
748	41033	2014-08-30 13:13:04	20.839511	77.593379
749	41033	2014-08-30 14:16:21	20.843652	77.593823
750	41033	2014-08-30 15:21:02	20.860528	77.593722
751	41033	2014-08-30 16:25:11	0	0
752	41033	2014-08-30 17:29:41	0	0
753	41033	2014-08-30 18:31:30	20.910688	77.599118
754	41033	2014-08-30 19:54:56	20.934035	77.602227
755	41033	2014-08-30 22:29:56	0	0
756	41033	2014-08-30 23:30:48	21.162916	77.690112
757	41033	2014-08-31 00:32:55	21.161773	77.724895
758	41033	2014-08-31 01:34:42	21.225097	77.759319
759	41033	2014-08-31 02:34:38	0	0
760	41033	2014-08-31 03:37:37	21.347122	77.820594
761	41033	2014-08-31 04:44:36	21.406457	77.854419
762	41033	2014-08-31 05:47:55	0	0
763	41033	2014-08-31 06:57:01	0	0
764	41033	2014-08-31 08:01:16	0	0
765	41033	2014-08-31 09:01:16	0	0
766	41033	2014-08-31 10:01:25	21.210891	77.969112
767	41033	2014-08-31 11:09:13	0	0
768	41033	2014-08-31 12:12:56	21.007764	78.027953
769	41033	2014-08-31 13:13:12	20.898281	78.052413
770	41033	2014-08-31 14:13:14	20.867762	78.054614
771	41033	2014-08-31 15:13:15	20.845048	78.062143
772	41033	2014-08-31 16:15:45	20.827308	78.069606
773	41033	2014-08-31 17:17:16	20.795681	78.071865
774	41033	2014-08-31 18:21:03	20.770772	78.079478
775	41033	2014-08-31 19:21:12	20.756423	78.083189
776	41033	2014-08-31 20:21:17	20.753497	78.082081
777	41033	2014-08-31 21:29:12	20.74921	78.081716
778	41033	2014-08-31 22:30:54	0	0
779	41033	2014-08-31 23:31:27	20.741869	78.097283
780	41033	2014-09-01 00:31:27	20.65329	78.111877
781	41033	2014-09-01 01:35:01	20.645545	78.138986
782	41033	2014-09-01 02:38:40	20.64574	78.142201
783	41033	2014-09-01 03:38:52	20.646394	78.142934
784	41033	2014-09-01 04:45:36	20.658357	78.145957
785	41033	2014-09-01 05:53:14	20.663472	78.148956
786	41033	2014-09-01 06:59:10	20.751499	78.147974
787	41033	2014-09-01 08:36:51	20.925609	78.13104
788	41033	2014-09-01 09:57:11	20.996198	78.143243
789	41033	2014-09-01 11:31:09	0	0
790	41033	2014-09-01 14:35:32	21.330961	78.200716
791	41033	2014-09-01 15:42:44	21.5096	78.238481
792	41033	2014-09-01 18:03:02	0	0
793	41033	2014-09-01 19:11:22	0	0
794	41033	2014-09-01 20:16:44	21.736715	78.260241
795	41033	2014-09-01 21:20:48	0	0
796	41033	2014-09-01 22:26:20	21.69694	78.239306
797	41033	2014-09-01 23:33:26	21.737607	78.261036
798	41033	2014-09-02 00:44:36	21.738869	78.261197
799	41033	2014-09-02 01:49:35	0	0
800	41033	2014-09-02 02:57:02	0	0
801	41033	2014-09-02 04:17:00	21.747918	78.263336
802	41033	2014-09-02 05:20:19	21.76519	78.265533
803	41033	2014-09-02 06:22:55	0	0
804	41033	2014-09-02 07:22:59	21.999263	78.257331
805	41033	2014-09-02 08:28:28	0	0
806	41033	2014-09-02 09:28:34	22.127889	78.28388
807	41033	2014-09-02 10:30:37	22.159883	78.282795
808	41033	2014-09-02 11:30:36	22.047978	78.25186
809	41033	2014-09-02 12:36:43	22.086768	78.266078
810	41033	2014-09-02 13:40:45	22.187985	78.286707
811	41033	2014-09-02 14:44:47	22.28845	78.3096
812	41033	2014-09-02 15:44:54	22.424744	78.341128
813	41033	2014-09-02 16:48:24	22.606417	78.370216
814	41033	2014-09-02 17:49:55	0	0
815	41033	2014-09-02 18:53:19	22.871722	78.431511
816	41033	2014-09-02 19:57:58	22.977772	78.454872
817	41033	2014-09-02 20:58:42	23.005104	78.453416
818	41033	2014-09-02 21:58:41	22.999347	78.450661
819	41033	2014-09-02 22:58:41	22.974479	78.447243
820	41033	2014-09-02 23:58:41	22.928235	78.444955
821	41033	2014-09-03 00:58:58	0	0
822	41033	2014-09-03 02:04:28	0	0
823	41033	2014-09-03 03:06:22	22.852095	78.455844
824	41033	2014-09-03 04:06:42	0	0
825	41033	2014-09-03 05:16:27	0	0
826	41033	2014-09-03 06:26:03	22.820686	78.483024
827	41033	2014-09-03 07:35:52	0	0
828	41033	2014-09-03 08:36:17	22.785605	78.51681
829	41033	2014-09-03 09:51:15	0	0
830	41033	2014-09-03 11:01:46	22.578308	78.568758
831	41033	2014-09-03 12:05:24	22.577067	78.568355
832	41033	2014-09-03 13:18:19	22.571838	78.569083
833	41033	2014-09-03 14:24:53	22.572163	78.569412
834	41033	2014-09-03 15:33:19	22.574223	78.570704
835	41033	2014-09-03 16:36:21	22.570049	78.570133
836	41033	2014-09-03 17:42:15	22.545064	78.569918
837	41033	2014-09-03 18:46:21	22.571891	78.572456
838	41033	2014-09-03 19:46:49	22.572818	78.572811
839	41033	2014-09-03 20:48:25	22.569839	78.571852
840	41033	2014-09-03 21:51:43	22.567543	78.573424
841	41033	2014-09-03 23:01:03	0	0
842	41033	2014-09-04 00:04:29	0	0
843	41033	2014-09-04 01:06:43	22.564037	78.573107
844	41033	2014-09-04 02:15:22	22.562955	78.573784
845	41033	2014-09-04 03:15:24	22.55962	78.573761
846	41033	2014-09-04 04:15:54	22.559687	78.573175
847	41033	2014-09-04 05:15:54	22.561984	78.573715
848	41033	2014-09-04 06:22:41	0	0
849	41033	2014-09-04 07:29:58	0	0
850	41033	2014-09-04 08:36:47	0	0
851	41033	2014-09-04 09:37:23	0	0
852	41033	2014-09-04 10:38:41	0	0
853	41033	2014-09-04 11:39:41	22.556421	78.584987
854	41033	2014-09-04 12:39:40	0	0
855	41033	2014-09-04 13:39:40	22.516818	78.594893
856	41033	2014-09-04 14:39:40	0	0
857	41033	2014-09-04 15:39:40	0	0
858	41033	2014-09-04 16:39:40	0	0
859	41033	2014-09-04 17:39:40	0	0
860	41033	2014-09-04 18:39:40	0	0
861	41033	2014-09-04 19:39:39	22.315807	78.640628
862	41033	2014-09-05 03:15:07	22.211148	78.695773
863	41033	2014-09-05 04:15:48	0	0
864	41033	2014-09-05 07:05:53	0	0
865	41033	2014-09-05 08:09:41	0	0
866	41033	2014-09-05 09:17:59	0	0
867	41033	2014-09-05 13:24:53	21.748469	78.734058
868	41033	2014-09-05 15:17:11	0	0
869	41033	2014-09-05 16:23:24	21.608301	78.746492
870	41033	2014-09-05 17:29:07	0	0
871	41033	2014-09-05 19:07:11	0	0
872	41033	2014-09-05 20:07:14	0	0
873	41033	2014-09-05 21:17:54	21.512963	78.7369
874	41033	2014-09-05 22:22:01	21.523478	78.739667
875	41033	2014-09-05 23:24:00	21.528916	78.739593
876	41033	2014-09-06 00:27:40	21.525395	78.738019
877	41033	2014-09-06 01:28:40	21.504669	78.733853
878	41033	2014-09-06 02:29:01	21.404367	78.719572
879	41033	2014-09-06 03:29:00	21.319395	78.703111
880	41033	2014-09-06 04:29:00	21.31867	78.702473
881	41033	2014-09-06 05:29:00	0	0
882	41033	2014-09-06 06:29:00	0	0
883	41033	2014-09-06 07:29:00	21.321002	78.702712
884	41033	2014-09-06 08:28:59	0	0
885	41033	2014-09-06 09:28:59	21.319503	78.703053
886	41033	2014-09-06 10:28:59	21.319157	78.702579
887	41033	2014-09-06 11:28:59	0	0
888	41033	2014-09-06 12:28:59	0	0
889	41033	2014-09-06 13:28:59	21.319437	78.702721
890	41033	2014-09-06 14:28:59	21.319958	78.702537
891	41033	2014-09-06 15:28:59	21.321307	78.702649
892	41033	2014-09-06 16:28:58	0	0
893	41033	2014-09-06 17:28:59	21.320322	78.70272
894	41033	2014-09-06 18:28:58	0	0
895	41033	2014-09-06 19:28:58	0	0
896	41033	2014-09-06 20:28:58	0	0
897	41033	2014-09-06 21:28:58	0	0
898	41033	2014-09-06 22:28:58	21.321098	78.702718
899	41033	2014-09-06 23:28:58	21.330029	78.698387
900	41033	2014-09-07 00:28:58	21.320035	78.703709
901	41033	2014-09-07 01:28:58	0	0
902	41033	2014-09-07 02:35:34	0	0
903	41033	2014-09-07 03:39:38	21.405019	78.704077
904	41033	2014-09-07 04:39:38	0	0
905	41033	2014-09-07 05:49:26	21.411284	78.703768
906	41033	2014-09-07 06:56:23	21.423391	78.70879
907	41033	2014-09-07 08:03:17	21.439989	78.716356
908	41033	2014-09-07 09:03:43	21.485449	78.722961
909	41033	2014-09-07 10:08:28	21.485796	78.722923
910	41033	2014-09-07 11:09:31	21.486336	78.723468
911	41033	2014-09-07 12:11:30	21.487413	78.723422
912	41033	2014-09-07 13:12:26	21.487181	78.723751
913	41033	2014-09-07 14:12:25	21.490816	78.723211
914	41033	2014-09-07 15:19:15	21.494786	78.721895
915	41033	2014-09-07 16:24:26	21.487663	78.72176
916	41033	2014-09-07 17:29:05	21.489884	78.71893
917	41033	2014-09-07 18:29:16	0	0
918	41033	2014-09-07 19:33:12	21.504347	78.715243
919	41033	2014-09-07 20:45:27	0	0
920	41033	2014-09-07 21:57:26	21.505027	78.723239
921	41033	2014-09-07 23:11:53	21.507097	78.72622
922	41033	2014-09-08 00:18:47	0	0
923	41033	2014-09-08 01:32:33	0	0
924	41033	2014-09-08 03:11:53	21.510503	78.728728
925	41033	2014-09-08 04:15:53	0	0
926	41033	2014-09-08 05:27:33	0	0
927	41033	2014-09-08 06:42:10	21.512497	78.730027
928	41033	2014-09-08 07:54:46	0	0
929	41033	2014-09-08 08:57:58	21.520689	78.731209
930	41033	2014-09-08 10:01:24	21.524389	78.730633
931	41033	2014-09-08 11:05:33	21.532334	78.730095
932	41033	2014-09-08 12:11:13	0	0
933	41033	2014-09-08 13:11:13	21.584801	78.716095
934	41033	2014-09-08 14:11:13	0	0
935	41033	2014-09-08 15:11:13	21.492304	78.680598
936	41033	2014-09-08 16:11:13	21.451052	78.664033
937	41033	2014-09-08 17:11:13	21.416751	78.660221
938	41033	2014-09-08 18:11:13	21.34745	78.661181
939	41033	2014-09-08 19:11:13	21.113128	78.654376
940	41033	2014-09-08 20:11:13	20.92607	78.611015
941	41033	2014-09-08 23:03:13	0	0
942	41033	2014-09-09 00:03:37	0	0
943	41033	2014-09-09 01:36:38	0	0
944	41033	2014-09-09 02:37:13	0	0
945	41033	2014-09-09 04:02:51	0	0
946	41033	2014-09-09 05:07:06	21.521552	78.723482
947	41033	2014-09-09 06:09:13	21.514501	78.723622
948	41033	2014-09-09 07:11:06	21.510581	78.723847
949	41033	2014-09-09 08:11:09	0	0
950	41033	2014-09-09 09:17:01	21.512895	78.724458
951	41033	2014-09-09 10:17:13	21.513235	78.725208
952	41033	2014-09-09 11:21:31	21.514762	78.725914
953	41033	2014-09-09 12:27:25	21.517292	78.727501
954	41033	2014-09-09 13:31:53	21.517027	78.728964
955	41033	2014-09-09 14:34:25	21.51523	78.728828
956	41033	2014-09-09 15:39:51	21.513617	78.728925
957	41033	2014-09-09 16:45:15	21.506022	78.726218
958	41033	2014-09-09 17:46:44	21.504535	78.726082
959	41033	2014-09-09 18:52:30	21.499476	78.724697
960	41033	2014-09-09 19:52:36	21.503102	78.724991
961	41033	2014-09-09 20:53:17	0	0
962	41033	2014-09-09 22:00:31	0	0
963	41033	2014-09-09 23:44:44	21.507449	78.727699
964	41033	2014-09-10 00:47:57	21.506863	78.729397
965	41033	2014-09-10 01:56:17	21.503676	78.729091
966	41033	2014-09-10 02:59:04	21.505459	78.727937
967	41033	2014-09-10 04:00:20	0	0
968	41033	2014-09-10 05:07:36	0	0
969	41033	2014-09-10 06:24:46	0	0
970	41033	2014-09-10 07:24:46	0	0
971	41033	2014-09-10 08:24:46	0	0
972	41033	2014-09-10 09:24:46	21.449643	78.720577
973	41033	2014-09-10 10:24:46	0	0
974	41033	2014-09-10 11:24:46	0	0
975	41033	2014-09-10 12:24:46	0	0
976	41033	2014-09-10 13:24:46	21.510143	78.73429
977	41033	2014-09-10 14:24:46	0	0
978	41033	2014-09-10 15:24:46	0	0
979	41033	2014-09-10 16:24:46	0	0
980	41033	2014-09-10 17:24:46	21.388156	78.669291
981	41033	2014-09-10 18:32:52	21.105664	78.645485
982	41033	2014-09-10 19:37:18	0	0
983	41033	2014-09-10 20:55:30	21.200931	78.64241
984	41033	2014-09-10 22:36:22	21.364724	78.653081
985	41033	2014-09-11 00:57:37	21.541219	78.712248
986	41033	2014-09-11 05:46:36	0	0
987	41033	2014-09-11 06:55:40	0	0
988	41033	2014-09-11 08:04:54	21.533666	78.732518
989	41033	2014-09-11 10:26:14	0	0
990	41033	2014-09-11 11:50:14	21.549063	78.741029
991	41033	2014-09-11 13:37:21	0	0
992	41033	2014-09-11 14:40:19	0	0
993	41033	2014-09-11 16:33:44	0	0
994	41033	2014-09-11 17:45:26	0	0
995	41033	2014-09-11 18:55:40	0	0
996	41033	2014-09-11 20:09:49	0	0
997	41033	2014-09-11 22:48:32	21.555409	78.74273
998	41033	2014-09-11 23:53:16	0	0
999	41033	2014-09-12 00:58:41	21.600793	78.755004
1000	41033	2014-09-12 02:21:58	21.604074	78.754883
1001	41033	2014-09-12 03:23:04	21.608557	78.754264
1002	41033	2014-09-12 04:26:00	0	0
1003	41033	2014-09-12 05:28:43	0	0
1004	41033	2014-09-12 06:28:43	21.552206	78.734127
1005	41033	2014-09-12 07:28:43	21.455372	78.717048
1006	41033	2014-09-12 08:28:44	21.435398	78.707058
1007	41033	2014-09-12 09:28:43	21.396821	78.684997
1008	41033	2014-09-12 10:28:43	21.396193	78.67138
1009	41033	2014-09-12 11:28:43	21.44434	78.669528
1010	41033	2014-09-12 12:28:43	0	0
1011	41033	2014-09-12 13:28:43	21.607555	78.691726
1012	41033	2014-09-12 14:28:42	21.583672	78.695447
1013	41033	2014-09-12 15:28:42	0	0
1014	41033	2014-09-12 16:28:42	21.562946	78.682811
1015	41033	2014-09-12 17:28:42	21.713751	78.678108
1016	41033	2014-09-12 18:28:42	21.779986	78.696487
1017	41033	2014-09-12 19:28:42	21.758588	78.709404
1018	41033	2014-09-12 20:28:42	21.714624	78.714502
1019	41033	2014-09-12 21:28:42	21.672486	78.720252
1020	41033	2014-09-12 22:28:42	21.643098	78.726925
1021	41033	2014-09-13 01:08:20	0	0
1022	41033	2014-09-13 02:15:04	0	0
1023	41033	2014-09-13 04:01:17	0	0
1024	41033	2014-09-13 05:03:15	0	0
1025	41033	2014-09-13 06:12:47	21.627358	78.766781
1026	41033	2014-09-13 07:18:17	0	0
1027	41033	2014-09-13 08:32:33	21.627397	78.768487
1028	41033	2014-09-13 09:37:35	0	0
1029	41033	2014-09-13 10:41:22	21.640139	78.776075
1030	41033	2014-09-13 11:43:15	21.658249	78.778243
1031	41033	2014-09-13 12:44:52	21.677185	78.781844
1032	41033	2014-09-13 13:44:59	0	0
1033	41033	2014-09-13 14:49:01	21.679093	78.784026
1034	41033	2014-09-13 15:52:18	21.668575	78.784208
1035	41033	2014-09-13 16:52:57	0	0
1036	41033	2014-09-13 17:59:15	0	0
1037	41033	2014-09-13 18:59:53	0	0
1038	41033	2014-09-13 20:06:56	0	0
1039	41033	2014-09-13 21:14:07	0	0
1040	41033	2014-09-13 22:18:11	21.671966	78.785734
1041	41033	2014-09-13 23:21:49	21.672369	78.785163
1042	41033	2014-09-14 00:25:33	21.674498	78.785415
1043	41033	2014-09-14 01:29:05	21.674032	78.784516
1044	41033	2014-09-14 02:35:07	21.674899	78.783694
1045	41033	2014-09-14 03:36:17	21.69019	78.784035
1046	41033	2014-09-14 04:40:15	21.693175	78.78432
1047	41033	2014-09-14 05:41:33	21.694102	78.784493
1048	41033	2014-09-14 06:45:10	21.693423	78.784909
1049	41033	2014-09-14 07:50:15	21.694279	78.785226
1050	41033	2014-09-14 08:57:59	21.702385	78.784599
1051	41033	2014-09-14 09:59:59	21.705789	78.784693
1052	41033	2014-09-14 11:03:23	0	0
1053	41033	2014-09-14 12:15:59	0	0
1054	41033	2014-09-14 14:22:38	0	0
1055	41033	2014-09-14 15:23:02	0	0
1056	41033	2014-09-14 16:26:42	0	0
1057	41033	2014-09-14 17:33:12	0	0
1058	41033	2014-09-14 18:33:12	0	0
1059	41033	2014-09-14 19:37:44	0	0
1060	41033	2014-09-14 20:41:12	0	0
1061	41033	2014-09-14 21:51:25	0	0
1062	41033	2014-09-14 22:55:07	0	0
1063	41033	2014-09-14 23:56:38	0	0
1064	41033	2014-09-15 01:02:44	0	0
1065	41033	2014-09-15 02:03:03	0	0
1066	41033	2014-09-15 03:09:08	0	0
1067	41033	2014-09-15 04:09:13	0	0
1068	41033	2014-09-15 05:12:59	0	0
1069	41033	2014-09-15 06:18:42	0	0
1070	41033	2014-09-15 07:23:28	0	0
1071	41033	2014-09-15 08:27:56	0	0
1072	41033	2014-09-15 09:32:06	0	0
1073	41033	2014-09-15 10:34:58	0	0
1074	41033	2014-09-15 12:06:44	0	0
1075	41033	2014-09-15 13:06:44	0	0
1076	41033	2014-09-15 14:06:44	0	0
1077	41033	2014-09-15 15:06:44	0	0
1078	41033	2014-09-15 16:06:44	0	0
1079	41033	2014-09-15 17:06:44	0	0
1080	41033	2014-09-15 18:06:44	0	0
1081	41033	2014-09-15 19:06:44	0	0
1082	41033	2014-09-15 20:06:44	0	0
1083	41033	2014-09-15 21:06:44	0	0
1084	41033	2014-09-15 22:06:44	0	0
1085	41033	2014-09-16 01:10:26	21.322461	78.702201
1086	41033	2014-09-16 02:10:26	21.317217	78.702614
1087	41033	2014-09-16 03:10:26	21.321389	78.701403
1088	41033	2014-09-16 04:10:23	0	0
1089	41033	2014-09-16 05:10:23	0	0
1090	41033	2014-09-16 06:10:23	0	0
1091	41033	2014-09-16 07:10:23	0	0
1092	41033	2014-09-16 08:10:23	0	0
1093	41033	2014-09-16 09:10:23	0	0
1094	41033	2014-09-16 10:10:23	0	0
1095	41033	2014-09-16 11:10:23	0	0
1096	41033	2014-09-16 12:10:39	0	0
1097	41033	2014-09-16 13:10:39	0	0
1098	41033	2014-09-16 14:10:39	0	0
1099	41033	2014-09-16 15:20:31	0	0
1100	41033	2014-09-16 16:20:31	0	0
1101	41033	2014-09-16 17:22:54	0	0
1102	41033	2014-09-16 18:22:54	0	0
1103	41033	2014-09-16 19:22:54	0	0
1104	41033	2014-09-16 20:22:54	0	0
1105	41033	2014-09-16 21:22:55	21.321691	78.702922
1106	41033	2014-09-16 22:22:54	0	0
1107	41033	2014-09-16 23:22:54	0	0
1108	41033	2014-09-17 00:22:54	0	0
1109	41033	2014-09-17 01:23:41	0	0
1110	41033	2014-09-17 02:23:41	21.319418	78.702432
1111	41033	2014-09-17 03:23:41	0	0
1112	41033	2014-09-17 04:23:41	0	0
1113	41033	2014-09-17 05:23:41	0	0
1114	41033	2014-09-17 06:23:41	0	0
1115	41033	2014-09-17 07:24:16	0	0
1116	41033	2014-09-17 08:52:02	0	0
1117	41033	2014-09-17 09:52:28	0	0
1118	41033	2014-09-17 10:57:38	0	0
1119	41033	2014-09-17 12:02:34	21.446903	78.699254
1120	41033	2014-09-17 13:30:11	0	0
1121	41033	2014-09-17 14:32:21	0	0
1122	41033	2014-09-17 15:35:01	0	0
1123	41033	2014-09-17 16:36:18	0	0
1124	41033	2014-09-17 17:45:05	0	0
1125	41033	2014-09-17 18:52:31	21.456875	78.700068
1126	41033	2014-09-17 20:00:53	0	0
1127	41033	2014-09-17 21:04:11	0	0
1128	41033	2014-09-17 22:10:57	0	0
1129	41033	2014-09-17 23:18:55	0	0
1130	41033	2014-09-18 00:19:20	0	0
1131	41033	2014-09-18 01:19:20	0	0
1132	41033	2014-09-18 02:19:31	0	0
1133	41033	2014-09-18 03:27:10	0	0
1134	41033	2014-09-18 04:27:47	0	0
1135	41033	2014-09-18 05:37:29	0	0
1136	41033	2014-09-18 06:38:35	0	0
1137	41033	2014-09-18 07:43:56	0	0
1138	41033	2014-09-18 08:44:52	0	0
1139	41033	2014-09-18 09:49:24	21.462172	78.694684
1140	41033	2014-09-18 10:57:49	21.461478	78.695629
1141	41033	2014-09-18 12:01:42	0	0
1142	41033	2014-09-18 13:02:04	0	0
1143	41033	2014-09-18 14:02:31	0	0
1144	41033	2014-09-18 15:02:47	0	0
1145	41033	2014-09-18 16:07:26	0	0
1146	41033	2014-09-18 17:07:30	21.434176	78.701972
1147	41033	2014-09-18 18:12:59	0	0
1148	41033	2014-09-18 19:15:10	0	0
1149	41033	2014-09-18 20:18:34	21.440812	78.702803
1150	41033	2014-09-18 21:21:14	0	0
1151	41033	2014-09-18 22:21:30	0	0
1152	41033	2014-09-18 23:24:39	0	0
1153	41033	2014-09-19 00:25:34	21.473688	78.712237
1154	41033	2014-09-19 01:29:47	0	0
1155	41033	2014-09-19 02:41:25	0	0
1156	41033	2014-09-19 03:43:52	0	0
1157	41033	2014-09-19 04:46:45	0	0
1158	41033	2014-09-19 06:10:34	0	0
1159	41033	2014-09-19 07:12:24	0	0
1160	41033	2014-09-19 08:30:38	21.612792	78.737636
1161	41033	2014-09-19 09:34:51	0	0
1162	41033	2014-09-19 10:35:11	0	0
1163	41033	2014-09-19 11:40:28	0	0
1164	41033	2014-09-19 12:40:47	0	0
1165	41033	2014-09-19 13:48:35	21.626152	78.75715
1166	41033	2014-09-19 14:48:49	21.620041	78.756466
1167	41033	2014-09-19 15:48:51	0	0
1168	41033	2014-09-19 16:55:38	21.619465	78.760392
1169	41033	2014-09-19 17:56:09	0	0
1170	41033	2014-09-19 18:58:49	0	0
1171	41033	2014-09-19 19:59:43	0	0
1172	41033	2014-09-19 21:07:32	21.656184	78.766244
1173	41033	2014-09-19 22:11:09	21.663078	78.766556
1174	41033	2014-09-19 23:14:30	0	0
1175	41033	2014-09-20 00:16:40	21.660854	78.767328
1176	41033	2014-09-20 01:18:35	21.663448	78.766976
1177	41033	2014-09-20 02:24:04	21.661607	78.767621
1178	41033	2014-09-20 03:30:23	0	0
1179	41033	2014-09-20 04:36:56	0	0
1180	41033	2014-09-20 05:43:04	0	0
1181	41033	2014-09-20 06:48:52	0	0
1182	41033	2014-09-20 07:55:56	0	0
1183	41033	2014-09-20 09:01:01	0	0
1184	41033	2014-09-20 10:05:47	0	0
1185	41033	2014-09-20 11:10:15	0	0
1186	41033	2014-09-20 12:13:06	0	0
1187	41033	2014-09-20 13:14:54	21.698783	78.773976
1188	41033	2014-09-20 14:16:55	0	0
1189	41033	2014-09-20 15:19:17	21.696162	78.77449
1190	41033	2014-09-20 16:22:37	21.695003	78.774531
1191	41033	2014-09-20 17:24:36	21.694027	78.77487
1192	41033	2014-09-20 18:29:00	0	0
1193	41033	2014-09-20 19:35:25	0	0
1194	41033	2014-09-20 20:42:24	21.68467	78.773609
1195	41033	2014-09-20 21:48:44	21.681669	78.773049
1196	41033	2014-09-20 22:52:46	0	0
1197	41033	2014-09-21 00:00:58	21.683501	78.775529
1198	41033	2014-09-21 01:06:46	21.678843	78.774128
1199	41033	2014-09-21 02:11:06	21.673968	78.773891
1200	41033	2014-09-21 03:18:01	0	0
1201	41033	2014-09-21 04:22:38	21.574242	78.772154
1202	41033	2014-09-21 05:25:15	0	0
1203	41033	2014-09-21 06:26:50	0	0
1204	41033	2014-09-21 07:31:45	0	0
1205	41033	2014-09-21 08:43:21	0	0
1206	41033	2014-09-21 09:54:49	0	0
1207	41033	2014-09-21 11:02:09	0	0
1208	41033	2014-09-21 12:08:39	21.479473	78.720032
1209	41033	2014-09-21 13:10:18	0	0
1210	41033	2014-09-21 14:12:17	0	0
1211	41033	2014-09-21 15:13:43	21.489041	78.716641
1212	41033	2014-09-21 16:16:28	21.495418	78.71547
1213	41033	2014-09-21 17:16:32	21.496953	78.716294
1214	41033	2014-09-21 18:23:33	21.499109	78.71648
1215	41033	2014-09-21 19:28:04	21.500387	78.717732
1216	41033	2014-09-21 20:31:00	0	0
1217	41033	2014-09-21 21:42:20	0	0
1218	41033	2014-09-21 22:47:54	0	0
1219	41033	2014-09-21 23:53:49	0	0
1220	41033	2014-09-22 00:59:56	0	0
1221	41033	2014-09-22 02:00:23	21.473634	78.71169
1222	41033	2014-09-22 03:06:19	0	0
1223	41033	2014-09-22 04:06:39	0	0
1224	41033	2014-09-22 05:06:39	0	0
1225	41033	2014-09-22 06:06:39	0	0
1226	41033	2014-09-22 07:06:39	0	0
1227	41033	2014-09-22 08:06:39	0	0
1228	41033	2014-09-22 09:06:39	0	0
1229	41033	2014-09-22 10:06:39	0	0
1230	41033	2014-09-22 11:06:39	0	0
1231	41033	2014-09-22 12:06:39	0	0
1232	41033	2014-09-22 13:06:39	0	0
1233	41033	2014-09-22 14:06:39	0	0
1234	41033	2014-09-22 15:06:39	0	0
1235	41033	2014-09-22 16:06:39	0	0
1236	41033	2014-09-22 17:06:39	0	0
1237	41033	2014-09-22 18:06:39	0	0
1238	41033	2014-09-22 19:06:39	0	0
1239	41033	2014-09-22 20:06:39	0	0
1240	41033	2014-09-22 21:06:39	0	0
1241	41033	2014-09-22 22:06:39	0	0
1242	41033	2014-09-22 23:06:39	0	0
1243	41033	2014-09-23 00:06:39	0	0
1244	41033	2014-09-23 01:06:39	0	0
1245	41033	2014-09-23 02:06:40	21.31985	78.70239
1246	41033	2014-09-23 04:34:32	0	0
1247	41033	2014-09-23 05:41:30	0	0
1248	41033	2014-09-23 07:03:46	0	0
1249	41033	2014-09-23 08:19:02	0	0
1250	41033	2014-09-23 09:23:55	0	0
1251	41033	2014-09-23 10:24:18	0	0
1252	41033	2014-09-23 11:24:24	0	0
1253	41033	2014-09-23 12:26:04	0	0
1254	41033	2014-09-23 13:34:40	0	0
1255	41033	2014-09-23 14:54:10	0	0
1256	41033	2014-09-23 15:54:34	0	0
1257	41033	2014-09-23 16:58:15	0	0
1258	41033	2014-09-23 18:02:33	0	0
1259	41033	2014-09-23 19:03:12	0	0
1260	41033	2014-09-23 20:03:14	0	0
1261	41033	2014-09-23 21:03:52	0	0
1262	41033	2014-09-23 22:10:35	0	0
1263	41033	2014-09-23 23:18:48	0	0
1264	41033	2014-09-24 00:25:41	21.519215	78.736466
1265	41033	2014-09-24 01:25:44	0	0
1266	41033	2014-09-24 02:32:17	21.531433	78.739281
1267	41033	2014-09-24 03:37:12	0	0
1268	41033	2014-09-24 04:37:36	0	0
1269	41033	2014-09-24 05:40:37	0	0
1270	41033	2014-09-24 06:46:44	21.547822	78.742028
1271	41033	2014-09-24 08:01:42	21.553076	78.742418
1272	41033	2014-09-24 09:02:06	21.571283	78.745021
1273	41033	2014-09-24 10:07:08	21.583243	78.747849
1274	41033	2014-09-24 11:12:23	0	0
1275	41033	2014-09-24 12:18:39	21.583509	78.74779
1276	41033	2014-09-24 13:24:06	0	0
1277	41033	2014-09-24 14:30:20	0	0
1278	41033	2014-09-24 15:38:00	0	0
1279	41033	2014-09-24 16:41:37	0	0
1280	41033	2014-09-24 17:50:55	0	0
1281	41033	2014-09-24 18:56:16	0	0
1282	41033	2014-09-24 19:56:49	0	0
1283	41033	2014-09-24 20:56:49	0	0
1284	41033	2014-09-24 21:57:04	0	0
1285	41033	2014-09-24 23:01:53	0	0
1286	41033	2014-09-25 00:01:55	0	0
1287	41033	2014-09-25 01:08:17	0	0
1288	41033	2014-09-25 02:13:32	21.647715	78.78046
1289	41033	2014-09-25 03:14:27	0	0
1290	41033	2014-09-25 04:23:00	21.657755	78.780692
1291	41033	2014-09-25 05:30:13	0	0
1292	41033	2014-09-25 06:32:20	0	0
1293	41033	2014-09-25 07:34:43	0	0
1294	41033	2014-09-25 08:35:20	0	0
1295	41033	2014-09-25 09:35:49	0	0
1296	41033	2014-09-25 10:41:50	0	0
1297	41033	2014-09-25 11:41:52	0	0
1298	41033	2014-09-25 13:25:39	0	0
1299	41033	2014-09-25 14:33:12	0	0
1300	41033	2014-09-25 15:38:35	21.677667	78.768901
1301	41033	2014-09-25 16:45:13	21.661988	78.766124
1302	41033	2014-09-25 17:51:21	21.656639	78.765247
1303	41033	2014-09-25 18:57:30	0	0
1304	41033	2014-09-25 20:03:34	0	0
1305	41033	2014-09-25 21:09:33	21.601001	78.752169
1306	41033	2014-09-25 22:15:01	0	0
1307	41033	2014-09-25 23:18:52	0	0
1308	41033	2014-09-26 00:22:18	0	0
1309	41033	2014-09-26 01:26:27	0	0
1310	41033	2014-09-26 02:33:03	21.537954	78.738011
1311	41033	2014-09-26 03:38:53	21.519532	78.733831
1312	41033	2014-09-26 04:44:33	0	0
1313	41033	2014-09-26 05:47:54	21.483805	78.721579
1314	41033	2014-09-26 06:50:05	0	0
1315	41033	2014-09-26 07:50:04	21.346922	78.702668
1316	41033	2014-09-26 08:50:33	0	0
1317	41033	2014-09-26 09:50:34	21.338312	78.695057
1318	41033	2014-09-26 10:50:32	21.361822	78.704674
1319	41033	2014-09-26 11:50:35	0	0
1320	41033	2014-09-26 12:52:00	21.414707	78.713369
1321	41033	2014-09-26 13:56:23	0	0
1322	41033	2014-09-26 14:58:37	0	0
1323	41033	2014-09-26 15:59:27	21.4581	78.700928
1324	41033	2014-09-26 17:06:35	21.432796	78.702973
1325	41033	2014-09-26 18:10:32	21.413887	78.695986
1326	41033	2014-09-26 19:11:00	21.413596	78.697883
1327	41033	2014-09-26 20:23:08	21.418647	78.698358
1328	41033	2014-09-26 21:23:13	21.416357	78.700184
1329	41033	2014-09-26 22:23:41	21.418975	78.702472
1330	41033	2014-09-26 23:27:37	0	0
1331	41033	2014-09-27 00:27:40	0	0
1332	41033	2014-09-27 01:33:27	21.478495	78.709044
1333	41033	2014-09-27 02:39:23	0	0
1334	41033	2014-09-27 03:44:15	21.481484	78.708697
1335	41033	2014-09-27 04:47:13	0	0
1336	41033	2014-09-27 05:52:57	21.483348	78.707145
1337	41033	2014-09-27 06:54:11	0	0
1338	41033	2014-09-27 07:59:56	21.470384	78.706273
1339	41033	2014-09-27 09:06:06	21.48443	78.706693
1340	41033	2014-09-27 10:07:05	0	0
1341	41033	2014-09-27 11:10:10	0	0
1342	41033	2014-09-27 12:12:37	0	0
1343	41033	2014-09-27 13:13:02	21.489626	78.710117
1344	41033	2014-09-27 14:16:28	21.486501	78.710544
1345	41033	2014-09-27 15:18:05	21.488965	78.710355
1346	41033	2014-09-27 16:23:02	0	0
1347	41033	2014-09-27 17:25:50	21.469625	78.7171
1348	41033	2014-09-27 18:26:31	0	0
1349	41033	2014-09-27 19:27:27	21.460438	78.699857
1350	41033	2014-09-27 20:33:28	21.438859	78.695152
1351	41033	2014-09-27 21:37:12	21.45709	78.700996
1352	41033	2014-09-27 22:39:55	0	0
1353	41033	2014-09-28 00:01:58	0	0
1354	41033	2014-09-28 01:30:51	0	0
1355	41033	2014-09-28 02:32:52	0	0
1356	41033	2014-09-28 03:37:59	0	0
1357	41033	2014-09-28 04:44:54	0	0
1358	41033	2014-09-28 05:45:00	0	0
1359	41033	2014-09-28 06:50:31	0	0
1360	41033	2014-09-28 07:55:11	22.086642	78.674374
1361	41033	2014-09-28 08:55:45	22.081765	78.673398
1362	41033	2014-09-28 10:01:19	0	0
1363	41033	2014-09-28 11:04:51	0	0
1364	41033	2014-09-28 12:05:02	0	0
1365	41033	2014-09-28 13:05:01	22.090612	78.673014
1366	41033	2014-09-28 14:05:09	0	0
1367	41033	2014-09-28 15:10:56	0	0
1368	41033	2014-09-28 16:14:14	22.118672	78.669716
1369	41033	2014-09-28 17:17:37	22.187594	78.664933
1370	41033	2014-09-28 18:19:21	22.209575	78.6686
1371	41033	2014-09-28 19:20:40	22.214469	78.67646
1372	41033	2014-09-28 20:20:44	22.268694	78.692222
1373	41033	2014-09-28 21:26:43	22.339693	78.713113
1374	41033	2014-09-28 22:31:31	22.480216	78.711877
1375	41033	2014-09-28 23:31:30	0	0
1376	41033	2014-09-29 00:31:30	0	0
1377	41033	2014-09-29 01:31:34	22.578832	78.721031
1378	41033	2014-09-29 02:31:40	0	0
1379	41033	2014-09-29 03:31:44	22.609263	78.7043
1380	41033	2014-09-29 04:31:48	22.626339	78.691361
1381	41033	2014-09-29 05:31:52	22.647796	78.677176
1382	41033	2014-09-29 06:31:55	0	0
1383	41033	2014-09-29 07:31:55	22.670439	78.650261
1384	41033	2014-09-29 08:31:55	22.676451	78.640838
1385	41033	2014-09-29 09:31:55	0	0
1386	41033	2014-09-29 10:31:55	22.676647	78.621835
1387	41033	2014-09-29 11:31:55	0	0
1388	41033	2014-09-29 12:31:55	22.655006	78.615943
1389	41033	2014-09-29 13:31:54	0	0
1390	41033	2014-09-29 14:46:38	0	0
1391	41033	2014-09-29 15:48:24	0	0
1392	41033	2014-09-29 17:02:15	0	0
1393	41033	2014-09-29 18:11:25	0	0
1394	41033	2014-09-29 19:30:41	23.042427	78.715837
1395	41033	2014-09-29 20:46:42	22.974357	78.734689
1396	41033	2014-09-29 22:12:44	0	0
1397	41033	2014-09-29 23:25:28	0	0
1398	41033	2014-09-30 00:32:55	0	0
1399	41033	2014-09-30 01:34:31	22.504167	78.797812
1400	41033	2014-09-30 02:44:27	0	0
1401	41033	2014-09-30 03:59:23	0	0
1402	41033	2014-09-30 04:59:48	22.531203	78.907356
1403	41033	2014-09-30 06:02:03	0	0
1404	41033	2014-09-30 07:05:45	0	0
1405	41033	2014-09-30 08:52:04	22.529669	79.016337
1406	41033	2014-09-30 10:32:15	0	0
1407	41033	2014-09-30 12:08:24	0	0
1408	41033	2014-09-30 13:33:34	0	0
1409	41033	2014-09-30 14:36:53	0	0
1410	41033	2014-09-30 15:38:03	22.47137	79.083109
1411	41033	2014-09-30 16:40:57	22.473304	79.083097
1412	41033	2014-09-30 17:42:35	22.479201	79.081986
1413	41033	2014-09-30 19:12:37	22.479752	79.08153
1414	41033	2014-09-30 20:15:08	22.478375	79.079566
1415	41033	2014-09-30 21:47:11	0	0
1416	41033	2014-09-30 23:02:29	0	0
1417	41033	2014-10-01 01:11:31	22.452779	79.078582
1418	41033	2014-10-01 02:13:04	0	0
1419	41033	2014-10-01 03:40:36	0	0
1420	41033	2014-10-01 05:07:17	0	0
1421	41033	2014-10-01 06:41:50	0	0
1422	41033	2014-10-01 08:04:40	22.454921	79.07795
1423	41033	2014-10-01 09:04:40	0	0
1424	41033	2014-10-01 10:04:40	0	0
1425	41033	2014-10-01 11:04:40	22.352473	79.078517
1426	41033	2014-10-01 12:04:40	0	0
1427	41033	2014-10-01 13:04:40	0	0
1428	41033	2014-10-01 14:04:40	0	0
1429	41033	2014-10-01 15:04:40	0	0
1430	41033	2014-10-01 16:04:40	22.211743	79.151463
1431	41033	2014-10-01 17:04:39	22.230441	79.16876
1432	41033	2014-10-01 18:14:05	0	0
1433	41033	2014-10-01 19:25:18	0	0
1434	41033	2014-10-01 20:28:59	0	0
1435	41033	2014-10-01 21:35:22	22.27042	79.176019
1436	41033	2014-10-01 22:50:40	0	0
1437	41033	2014-10-01 23:52:03	0	0
1438	41033	2014-10-02 00:55:53	22.266408	79.173892
1439	41033	2014-10-02 01:58:16	22.272954	79.174784
1440	41033	2014-10-02 03:05:22	0	0
1441	41033	2014-10-02 04:10:01	0	0
1442	41033	2014-10-02 05:14:42	0	0
1443	41033	2014-10-02 06:19:50	0	0
1444	41033	2014-10-02 07:22:31	0	0
1445	41033	2014-10-02 08:23:43	22.270224	79.178989
1446	41033	2014-10-02 09:25:53	0	0
1447	41033	2014-10-02 10:30:00	0	0
1448	41033	2014-10-02 11:49:47	22.289635	79.180324
1449	41033	2014-10-02 13:10:23	0	0
1450	41033	2014-10-02 14:19:08	0	0
1451	41033	2014-10-02 15:19:26	0	0
1452	41033	2014-10-02 16:26:14	22.288203	79.179516
1453	41033	2014-10-02 18:03:06	0	0
1454	41033	2014-10-02 19:03:24	0	0
1455	41033	2014-10-02 20:09:38	0	0
1456	41033	2014-10-02 21:14:58	0	0
1457	41033	2014-10-02 22:27:12	0	0
1458	41033	2014-10-02 23:32:07	22.375786	79.157186
1459	41033	2014-10-03 00:44:23	0	0
1460	41033	2014-10-03 01:57:49	22.361088	79.145955
1461	41033	2014-10-03 02:59:08	22.341075	79.139648
1462	41033	2014-10-03 03:59:27	0	0
1463	41033	2014-10-03 05:22:37	22.298208	79.129192
1464	41033	2014-10-03 06:23:33	0	0
1465	41033	2014-10-03 07:23:36	22.24916	79.12121
1466	41033	2014-10-03 08:44:55	0	0
1467	41033	2014-10-03 09:44:55	22.287263	79.09519
1468	41033	2014-10-03 10:44:55	22.285869	79.094969
1469	41033	2014-10-03 11:44:55	22.282957	79.095044
1470	41033	2014-10-03 12:44:55	22.271669	79.096168
1471	41033	2014-10-03 13:44:55	22.260447	79.098292
1472	41033	2014-10-03 14:44:54	22.226521	79.10532
1473	41033	2014-10-03 15:44:54	22.19825	79.113413
1474	41033	2014-10-03 16:44:54	22.169331	79.124809
1475	41033	2014-10-03 17:44:54	22.16204	79.136123
1476	41033	2014-10-03 18:44:54	22.166174	79.145667
1477	41033	2014-10-03 19:44:54	0	0
1478	41033	2014-10-03 20:44:54	0	0
1479	41033	2014-10-03 21:44:54	22.225762	79.164332
1480	41033	2014-10-03 22:47:35	0	0
1481	41033	2014-10-03 23:54:22	0	0
1482	41033	2014-10-04 00:54:22	22.251362	79.154747
1483	41033	2014-10-04 02:02:48	22.215972	79.159374
1484	41033	2014-10-04 03:52:34	0	0
1485	41033	2014-10-04 05:50:14	0	0
1486	41033	2014-10-04 07:24:06	21.833204	79.164498
1487	41033	2014-10-04 08:59:28	0	0
1488	41033	2014-10-04 10:31:26	0	0
1489	41033	2014-10-04 11:58:02	0	0
1490	41033	2014-10-04 13:17:11	21.193294	79.117999
1491	41033	2014-10-04 16:00:06	0	0
1492	41033	2014-10-04 17:05:25	0	0
1493	41033	2014-10-04 18:11:37	21.177559	79.116098
1494	41033	2014-10-04 22:29:13	0	0
1495	41033	2014-10-05 00:09:40	0	0
1496	41033	2014-10-05 01:11:06	0	0
1497	41033	2014-10-05 02:12:36	21.183952	79.112458
1498	41033	2014-10-05 03:14:07	21.169176	79.109089
1499	41033	2014-10-05 04:16:41	0	0
1500	41033	2014-10-05 05:22:59	0	0
1501	41033	2014-10-05 06:24:06	21.175946	79.110105
1502	41033	2014-10-05 07:32:39	21.132173	79.106474
1503	41033	2014-10-05 08:40:49	21.129007	79.105314
1504	41033	2014-10-05 09:46:21	21.126552	79.100895
1505	41033	2014-10-05 10:46:21	21.214249	79.0919
1506	41033	2014-10-05 11:46:20	0	0
1507	41033	2014-10-05 12:46:20	21.313177	79.085251
1508	41033	2014-10-05 13:46:20	0	0
1509	41033	2014-10-05 14:46:20	0	0
1510	41033	2014-10-05 15:46:20	0	0
1511	41033	2014-10-05 16:46:20	0	0
1512	41033	2014-10-05 17:46:20	0	0
1513	41033	2014-10-05 18:46:20	0	0
1514	41033	2014-10-05 19:51:09	21.244046	79.098225
1515	41033	2014-10-05 20:52:56	21.098139	79.098593
1516	41033	2014-10-05 22:01:16	21.079973	79.094532
1517	41033	2014-10-05 23:10:39	21.062035	79.091951
1518	41033	2014-10-06 00:11:03	20.993412	79.07766
1519	41033	2014-10-06 01:20:35	0	0
1520	41033	2014-10-06 02:24:56	20.781197	79.014723
1521	41033	2014-10-06 03:35:40	0	0
1522	41033	2014-10-06 04:35:40	20.747476	79.005722
1523	41033	2014-10-06 05:36:29	0	0
1524	41033	2014-10-06 06:46:15	0	0
1525	41033	2014-10-06 07:52:57	20.729353	79.001394
1526	41033	2014-10-06 08:59:46	20.730894	78.999374
1527	41033	2014-10-06 10:02:57	0	0
1528	41033	2014-10-06 11:06:17	0	0
1529	41033	2014-10-06 12:11:21	0	0
1530	41033	2014-10-06 13:12:19	20.851768	79.018199
1531	41033	2014-10-06 14:17:36	0	0
1532	41033	2014-10-06 15:23:36	20.667731	79.009474
1533	41033	2014-10-06 16:39:09	20.671086	79.009685
1534	41033	2014-10-06 17:39:44	20.685833	79.011815
1535	41033	2014-10-06 19:19:55	20.705864	79.016265
1536	41033	2014-10-06 21:04:40	0	0
1537	41033	2014-10-06 22:10:06	20.727632	79.012082
1538	41033	2014-10-06 23:14:18	0	0
1539	41033	2014-10-07 00:21:55	20.739554	79.006069
1540	41033	2014-10-07 01:27:13	20.736051	79.005161
1541	41033	2014-10-07 02:33:15	20.736935	79.005501
1542	41033	2014-10-07 03:36:49	20.734787	79.005159
1543	41033	2014-10-07 04:43:23	20.736702	79.005585
1544	41033	2014-10-07 05:46:38	20.732225	79.005125
1545	41033	2014-10-07 06:51:21	0	0
1546	41033	2014-10-07 07:53:10	0	0
1547	41033	2014-10-07 08:56:13	0	0
1548	41033	2014-10-07 09:56:14	20.72182	79.011866
1549	41033	2014-10-07 10:56:13	0	0
1550	41033	2014-10-07 11:57:03	20.709833	79.009704
1551	41033	2014-10-07 13:02:32	20.681311	79.010668
1552	41033	2014-10-07 14:12:01	0	0
1553	41033	2014-10-07 15:13:49	0	0
1554	41033	2014-10-07 16:19:19	0	0
1555	41033	2014-10-07 17:26:13	20.71001	79.013203
1556	41033	2014-10-07 18:34:01	20.723329	79.013047
1557	41033	2014-10-07 19:34:02	0	0
1558	41033	2014-10-07 20:36:42	20.7213	79.014131
1559	41033	2014-10-07 21:39:07	0	0
1560	41033	2014-10-07 22:45:58	20.701004	79.014152
1561	41033	2014-10-08 00:05:09	0	0
1562	41033	2014-10-08 01:06:38	0	0
1563	41033	2014-10-08 02:13:42	0	0
1564	41033	2014-10-08 04:32:57	0	0
1565	41033	2014-10-08 06:07:08	0	0
1566	41033	2014-10-08 07:08:02	0	0
1567	41033	2014-10-08 08:57:38	0	0
1568	41033	2014-10-08 10:00:27	0	0
1569	41033	2014-10-08 11:03:18	0	0
1570	41033	2014-10-08 12:07:08	20.680189	79.011644
1571	41033	2014-10-08 13:10:38	0	0
1572	41033	2014-10-08 14:20:16	0	0
1573	41033	2014-10-08 16:22:08	0	0
1574	41033	2014-10-08 19:06:44	0	0
1575	41033	2014-10-08 20:06:44	20.744238	79.019795
1576	41033	2014-10-08 21:06:45	20.822148	79.044585
1577	41033	2014-10-08 22:06:45	0	0
1578	41033	2014-10-08 23:06:44	20.861589	79.080545
1579	41033	2014-10-09 00:06:37	0	0
1580	41033	2014-10-09 01:06:45	0	0
1581	41033	2014-10-09 02:06:45	20.922259	79.064785
1582	41033	2014-10-09 03:06:44	20.912044	79.059898
1583	41033	2014-10-09 04:06:36	0	0
1584	41033	2014-10-09 05:06:44	20.85957	79.038427
1585	41033	2014-10-09 06:06:44	0	0
1586	41033	2014-10-09 07:06:44	20.784293	79.013706
1587	41033	2014-10-09 08:06:44	20.796083	79.022328
1588	41033	2014-10-09 09:06:44	0	0
1589	41033	2014-10-09 10:06:44	20.889477	79.087601
1590	41033	2014-10-09 11:06:44	20.846658	79.113924
1591	41033	2014-10-09 12:06:44	20.779212	79.127505
1592	41033	2014-10-09 13:06:44	20.75786	79.137373
1593	41033	2014-10-09 14:06:44	20.798606	79.143424
1594	41033	2014-10-09 17:25:56	0	0
1595	41033	2014-10-10 08:09:52	0	0
1596	41033	2014-10-10 10:16:57	20.549379	78.874829
1597	41033	2014-10-10 12:48:17	0	0
1598	41033	2014-10-10 15:39:44	21.289932	78.855007
1599	41033	2014-10-10 17:50:53	0	0
1600	41033	2014-10-10 19:13:03	21.669229	78.814134
1601	41033	2014-10-10 21:47:19	0	0
1602	41033	2014-10-10 23:03:44	0	0
1603	41033	2014-10-11 00:57:15	0	0
1604	41033	2014-10-11 01:59:00	21.665596	78.768392
1605	41033	2014-10-11 03:00:10	21.656663	78.763212
1606	41033	2014-10-11 04:06:33	21.595636	78.745915
1607	41033	2014-10-11 05:10:15	21.550414	78.737291
1608	41033	2014-10-11 06:47:06	0	0
1609	41033	2014-10-11 07:47:10	21.464332	78.706071
1610	41033	2014-10-11 08:47:15	0	0
1611	41033	2014-10-11 09:55:32	0	0
1612	41033	2014-10-11 10:56:57	0	0
1613	41033	2014-10-11 11:59:08	0	0
1614	41033	2014-10-11 13:01:08	21.412514	78.697776
1615	41033	2014-10-11 14:01:38	21.409322	78.698374
1616	41033	2014-10-11 15:02:43	21.389921	78.695221
1617	41033	2014-10-11 16:14:35	0	0
1618	41033	2014-10-11 17:22:25	0	0
1619	41033	2014-10-11 18:30:04	0	0
1620	41033	2014-10-11 19:30:49	20.810311	78.637771
1621	41033	2014-10-11 20:30:53	20.902695	78.654014
1622	41033	2014-10-11 22:15:24	0	0
1623	41033	2014-10-11 23:18:36	0	0
1624	41033	2014-10-12 00:20:43	20.675799	78.650378
1625	41033	2014-10-12 01:28:40	20.672734	78.650166
1626	41033	2014-10-12 02:29:48	0	0
1627	41033	2014-10-12 03:45:34	0	0
1628	41033	2014-10-12 06:03:37	20.668678	78.65401
1629	41033	2014-10-12 08:25:19	0	0
1630	41033	2014-10-12 09:30:17	0	0
1631	41033	2014-10-12 10:30:57	0	0
1632	41033	2014-10-12 11:31:01	0	0
1633	41033	2014-10-12 12:31:07	0	0
1634	41033	2014-10-12 13:31:12	0	0
1635	41033	2014-10-12 14:31:15	21.724484	78.660811
1636	41033	2014-10-12 15:31:19	0	0
1637	41033	2014-10-12 16:31:23	0	0
1638	41033	2014-10-12 17:31:28	0	0
1639	41033	2014-10-12 18:31:33	0	0
1640	41033	2014-10-12 19:53:04	21.411093	78.628105
1641	41033	2014-10-13 00:24:37	0	0
1642	41033	2014-10-13 05:22:02	0	0
1643	41033	2014-10-13 06:35:10	21.403993	78.629002
1644	41033	2014-10-13 07:59:34	21.407689	78.630192
1645	41033	2014-10-13 09:09:55	21.413831	78.631525
1646	41033	2014-10-13 10:20:17	21.425618	78.631848
1647	41033	2014-10-13 11:21:17	0	0
1648	41033	2014-10-13 12:21:17	21.484198	78.616528
1649	41033	2014-10-13 13:21:17	21.461922	78.611959
1650	41033	2014-10-13 14:21:17	21.42123	78.604483
1651	41033	2014-10-13 15:21:17	21.383379	78.603817
1652	41033	2014-10-13 16:21:17	0	0
1653	41033	2014-10-13 17:21:17	0	0
1654	41033	2014-10-13 20:37:34	21.709739	78.575449
1655	41033	2014-10-13 21:43:25	21.822535	78.59206
1656	41033	2014-10-13 22:50:49	0	0
1657	41033	2014-10-14 01:44:24	0	0
1658	41033	2014-10-14 02:47:14	0	0
1659	41033	2014-10-14 06:09:39	0	0
1660	41033	2014-10-14 08:10:37	0	0
1661	41033	2014-10-14 09:18:53	0	0
1662	41033	2014-10-14 10:28:54	0	0
1663	41033	2014-10-14 12:57:58	0	0
1664	41033	2014-10-14 15:07:07	0	0
1665	41033	2014-10-14 17:00:18	0	0
1666	41033	2014-10-14 18:41:42	0	0
1667	41033	2014-10-14 20:13:58	0	0
1668	41033	2014-10-14 21:18:44	23.109014	78.351856
1669	41033	2014-10-14 23:08:17	0	0
1670	41033	2014-10-15 00:12:01	0	0
1671	41033	2014-10-15 01:24:44	0	0
1672	41033	2014-10-15 02:24:44	23.451086	78.38924
1673	41033	2014-10-15 03:24:44	23.456051	78.386868
1674	41033	2014-10-15 04:24:44	23.464618	78.382595
1675	41033	2014-10-15 05:39:41	23.487528	78.372865
1676	41033	2014-10-15 06:51:12	0	0
1677	41033	2014-10-15 07:51:12	0	0
1678	41033	2014-10-15 09:14:26	0	0
1679	41033	2014-10-15 10:29:22	23.616052	78.298029
1680	41033	2014-10-15 11:55:36	0	0
1681	41033	2014-10-15 14:02:33	0	0
1682	41033	2014-10-15 15:29:46	0	0
1683	41033	2014-10-15 18:18:01	0	0
1684	41033	2014-10-15 23:52:56	0	0
1685	41033	2014-10-16 01:44:47	24.400024	77.962212
1686	41033	2014-10-16 03:14:40	0	0
1687	41033	2014-10-16 04:14:40	24.525693	77.912444
1688	41033	2014-10-16 05:17:47	24.577501	77.892395
1689	41033	2014-10-16 06:24:43	24.63329	77.865868
1690	41033	2014-10-16 07:34:25	0	0
1691	41033	2014-10-16 08:34:25	0	0
1692	41033	2014-10-16 09:34:25	24.737291	77.815405
1693	41033	2014-10-16 10:34:25	24.741938	77.808352
1694	41033	2014-10-16 11:34:25	24.735025	77.799575
1695	41033	2014-10-16 12:34:24	0	0
1696	41033	2014-10-16 13:34:24	0	0
1697	41033	2014-10-16 14:34:24	0	0
1698	41033	2014-10-16 15:34:24	0	0
1699	41033	2014-10-16 16:34:24	0	0
1700	41033	2014-10-16 17:59:50	0	0
1701	41033	2014-10-16 19:12:03	24.495218	77.753785
1702	41033	2014-10-16 20:35:18	0	0
1703	41033	2014-10-16 23:20:09	24.240907	77.677829
1704	41033	2014-10-17 00:30:53	0	0
1705	41033	2014-10-17 02:26:09	0	0
1706	41033	2014-10-17 03:26:10	24.062425	77.566574
1707	41033	2014-10-17 04:44:37	24.066482	77.555985
1708	41033	2014-10-17 05:49:01	0	0
1709	41033	2014-10-17 07:05:44	24.082481	77.539572
1710	41033	2014-10-17 08:21:39	23.992269	77.528404
1711	41033	2014-10-17 09:28:21	23.992533	77.524648
1712	41033	2014-10-17 10:37:42	23.991448	77.523477
1713	41033	2014-10-17 11:56:10	23.980957	77.520351
1714	41033	2014-10-17 13:06:10	23.967013	77.51435
1715	41033	2014-10-17 14:07:10	23.948447	77.510471
1716	41033	2014-10-17 15:08:52	23.936073	77.505035
1717	41033	2014-10-17 16:24:53	0	0
1718	41033	2014-10-17 18:02:53	0	0
1719	41033	2014-10-17 19:21:05	23.889721	77.49635
1720	41033	2014-10-17 21:26:37	0	0
1721	41033	2014-10-17 22:29:10	23.889064	77.496114
1722	41033	2014-10-17 23:36:25	23.88644	77.495252
1723	41033	2014-10-18 00:44:18	23.887819	77.495878
1724	41033	2014-10-18 01:47:28	23.885688	77.495073
1725	41033	2014-10-18 02:50:29	23.885476	77.495655
1726	41033	2014-10-18 03:50:29	23.866197	77.489981
1727	41033	2014-10-18 04:50:29	23.850775	77.482765
1728	41033	2014-10-18 05:50:29	23.838156	77.482524
1729	41033	2014-10-18 06:50:28	23.838212	77.482447
1730	41033	2014-10-18 07:50:29	23.844811	77.48423
1731	41033	2014-10-18 08:50:29	23.854736	77.486701
1732	41033	2014-10-18 09:50:28	0	0
1733	41033	2014-10-18 10:50:28	23.867074	77.488161
1734	41033	2014-10-18 11:50:28	0	0
1735	41033	2014-10-18 12:50:28	23.846522	77.475622
1736	41033	2014-10-18 13:50:28	23.823107	77.465212
1737	41033	2014-10-18 14:50:28	23.790902	77.453898
1738	41033	2014-10-18 15:50:28	23.75923	77.443472
1739	41033	2014-10-18 16:50:28	23.72889	77.434471
1740	41033	2014-10-18 17:50:28	23.706667	77.428308
1741	41033	2014-10-18 19:16:09	0	0
1742	41033	2014-10-18 20:17:09	23.560149	77.43971
1743	41033	2014-10-18 21:19:19	23.677196	77.461027
1744	41033	2014-10-18 22:36:41	0	0
1745	41033	2014-10-18 23:37:58	23.619342	77.46689
1746	41033	2014-10-19 00:39:36	0	0
1747	41033	2014-10-19 01:40:14	0	0
1748	41033	2014-10-19 02:51:20	23.62945	77.45882
1749	41033	2014-10-19 04:14:11	0	0
1750	41033	2014-10-19 05:28:27	0	0
1751	41033	2014-10-19 06:28:27	23.284096	77.33075
1752	41033	2014-10-19 07:34:02	0	0
1753	41033	2014-10-19 11:24:36	23.094111	77.227453
1754	41033	2014-10-19 12:45:05	23.087053	77.224776
1755	41033	2014-10-19 13:50:02	23.071324	77.223718
1756	41033	2014-10-19 15:07:24	23.059812	77.224149
1757	41033	2014-10-19 18:50:25	22.998684	77.222061
1758	41033	2014-10-19 21:50:02	22.996054	77.22234
1759	41033	2014-10-19 22:50:01	0	0
1760	41033	2014-10-20 01:19:04	23.00939	77.219648
1761	41033	2014-10-20 03:06:42	0	0
1762	41033	2014-10-20 04:17:30	22.995451	77.217506
1763	41033	2014-10-20 05:26:28	23.025235	77.201719
1764	41033	2014-10-20 06:32:34	0	0
1765	41033	2014-10-20 07:41:46	23.194855	77.151934
1766	41033	2014-10-20 09:22:35	23.255748	77.124313
1767	41033	2014-10-20 10:38:11	23.351516	77.106205
1768	41033	2014-10-20 11:41:54	0	0
1769	41033	2014-10-20 13:17:04	23.674055	77.083957
1770	41033	2014-10-20 14:17:39	23.849833	77.074828
1771	41033	2014-10-20 15:24:01	24.022302	77.057531
1772	41033	2014-10-20 16:28:14	0	0
1773	41033	2014-10-20 17:44:59	0	0
1774	41033	2014-10-20 18:47:58	24.207659	76.953127
1775	41033	2014-10-20 19:52:24	0	0
1776	41033	2014-10-20 21:07:30	0	0
1777	41033	2014-10-20 22:40:16	24.457533	76.884933
1778	41033	2014-10-20 23:44:50	24.52013	76.8749
1779	41033	2014-10-21 00:51:24	24.541311	76.867362
1780	41033	2014-10-21 02:37:03	0	0
1781	41033	2014-10-21 04:01:16	24.711611	76.741408
1782	41033	2014-10-21 05:05:05	0	0
1783	41033	2014-10-21 06:10:58	24.712311	76.710639
1784	41033	2014-10-21 07:14:00	24.713182	76.7114
1785	41033	2014-10-21 08:15:39	24.710837	76.708275
1786	41033	2014-10-21 09:19:20	24.710178	76.708414
1787	41033	2014-10-21 10:19:32	24.710571	76.7085
1788	41033	2014-10-21 11:21:10	0	0
1789	41033	2014-10-21 12:23:37	24.709879	76.707718
1790	41033	2014-10-21 13:25:39	24.708622	76.707232
1791	41033	2014-10-21 14:25:41	24.708881	76.706638
1792	41033	2014-10-21 15:26:12	24.706722	76.706133
1793	41033	2014-10-21 16:26:16	0	0
1794	41033	2014-10-21 17:30:07	0	0
1795	41033	2014-10-21 18:31:31	0	0
1796	41033	2014-10-21 19:35:48	24.7061	76.705971
1797	41033	2014-10-21 20:37:26	24.704019	76.70557
1798	41033	2014-10-21 21:43:02	24.701391	76.706271
1799	41033	2014-10-21 22:43:10	0	0
1800	41033	2014-10-21 23:45:10	24.702128	76.706811
1801	41033	2014-10-22 00:45:43	24.73818	76.708424
1802	41033	2014-10-22 01:48:48	24.837386	76.715576
1803	41033	2014-10-22 02:53:58	0	0
1804	41033	2014-10-22 03:59:17	0	0
1805	41033	2014-10-22 05:07:22	0	0
1806	41033	2014-10-22 06:10:43	24.986388	76.713261
1807	41033	2014-10-22 07:13:24	0	0
1808	41033	2014-10-22 08:17:46	0	0
1809	41033	2014-10-22 09:21:01	0	0
1810	41033	2014-10-22 10:23:41	0	0
1811	41033	2014-10-22 11:23:47	24.987724	76.72273
1812	41033	2014-10-22 12:24:56	24.997674	76.724935
1813	41033	2014-10-22 13:25:00	25.015519	76.728145
1814	41033	2014-10-22 14:29:31	25.030302	76.730241
1815	41033	2014-10-22 15:34:51	25.036991	76.730954
1816	41033	2014-10-22 16:41:17	0	0
1817	41033	2014-10-22 17:41:35	25.035497	76.731058
1818	41033	2014-10-22 18:45:09	25.033712	76.730525
1819	41033	2014-10-22 19:46:05	25.033573	76.729533
1820	41033	2014-10-22 20:52:35	25.0326	76.728429
1821	41033	2014-10-22 21:56:26	25.030815	76.728083
1822	41033	2014-10-22 22:56:27	25.063158	76.733294
1823	41033	2014-10-23 00:00:34	0	0
1824	41033	2014-10-23 01:01:58	25.313667	76.745722
1825	41033	2014-10-23 02:02:02	0	0
1826	41033	2014-10-23 03:04:05	0	0
1827	41033	2014-10-23 04:07:32	0	0
1828	41033	2014-10-23 05:09:37	0	0
1829	41033	2014-10-23 06:14:13	25.506159	76.726968
1830	41033	2014-10-23 07:17:46	25.280675	76.732645
1831	41033	2014-10-23 08:20:07	0	0
1832	41033	2014-10-23 09:23:39	25.18837	76.73487
1833	41033	2014-10-23 10:25:03	25.184329	76.735669
1834	41033	2014-10-23 11:26:10	25.176801	76.741326
1835	41033	2014-10-23 12:30:46	25.179527	76.748677
1836	41033	2014-10-23 13:37:26	25.189473	76.759145
1837	41033	2014-10-23 14:44:35	25.18945	76.759086
1838	41033	2014-10-23 15:49:35	25.188564	76.759473
1839	41033	2014-10-23 16:52:42	25.189457	76.758825
1840	41033	2014-10-23 17:56:18	25.192041	76.759444
1841	41033	2014-10-23 18:59:04	25.190758	76.758931
1842	41033	2014-10-23 20:03:59	25.170463	76.758054
1843	41033	2014-10-23 21:04:05	25.168516	76.758198
1844	41033	2014-10-23 22:08:28	25.166889	76.758723
1845	41033	2014-10-23 23:10:32	25.16711	76.757838
1846	41033	2014-10-24 00:15:55	25.17178	76.758195
1847	41033	2014-10-24 01:20:27	25.204706	76.762761
1848	41033	2014-10-24 02:24:08	25.2288	76.771541
1849	41033	2014-10-24 03:28:05	25.252005	76.772709
1850	41033	2014-10-24 04:30:40	25.264892	76.765045
1851	41033	2014-10-24 05:35:14	25.250137	76.758617
1852	41033	2014-10-24 06:39:26	0	0
1853	41033	2014-10-24 07:46:03	25.145632	76.74637
1854	41033	2014-10-24 08:47:23	0	0
1855	41033	2014-10-24 09:51:25	25.139584	76.745872
1856	41033	2014-10-24 10:51:29	0	0
1857	41033	2014-10-24 11:56:54	25.13962	76.747024
1858	41033	2014-10-24 13:02:37	25.142313	76.747504
1859	41033	2014-10-24 14:02:37	0	0
1860	41033	2014-10-24 15:02:42	25.163364	76.750082
1861	41033	2014-10-24 16:04:37	25.162737	76.751847
1862	41033	2014-10-24 17:10:07	0	0
1863	41033	2014-10-24 18:10:09	25.159359	76.752295
1864	41033	2014-10-24 19:11:16	25.14728	76.749716
1865	41033	2014-10-24 20:15:27	25.139755	76.745583
1866	41033	2014-10-24 21:15:31	25.117657	76.738875
1867	41033	2014-10-24 22:16:22	25.114976	76.738128
1868	41033	2014-10-24 23:21:25	25.109461	76.736782
1869	41033	2014-10-25 00:21:27	25.105979	76.737506
1870	41033	2014-10-25 01:21:32	25.112819	76.737499
1871	41033	2014-10-25 02:23:59	25.121222	76.739795
1872	41033	2014-10-25 03:24:18	25.135295	76.742576
1873	41033	2014-10-25 04:24:57	25.241024	76.72595
1874	41033	2014-10-25 05:25:09	0	0
1875	41033	2014-10-25 06:25:15	25.344972	76.671768
1876	41033	2014-10-25 07:25:31	0	0
1877	41033	2014-10-25 08:29:02	25.299904	76.66774
1878	41033	2014-10-25 09:30:24	25.259736	76.657784
1879	41033	2014-10-25 10:33:06	25.269116	76.647609
1880	41033	2014-10-25 11:33:31	25.251137	76.632701
1881	41033	2014-10-25 12:33:31	25.258489	76.637589
1882	41033	2014-10-25 13:36:30	25.220576	76.639236
1883	41033	2014-10-25 14:38:42	25.233928	76.646505
1884	41033	2014-10-25 15:41:35	25.244251	76.657548
1885	41033	2014-10-25 16:43:16	0	0
1886	41033	2014-10-25 17:46:22	0	0
1887	41033	2014-10-25 18:48:08	25.193452	76.685479
1888	41033	2014-10-25 19:54:46	25.188087	76.694847
1889	41033	2014-10-25 21:01:57	0	0
1890	41033	2014-10-25 22:03:18	25.174743	76.714006
1891	41033	2014-10-25 23:06:28	0	0
1892	41033	2014-10-26 00:12:50	25.151554	76.735757
1893	41033	2014-10-26 01:12:59	0	0
1894	41033	2014-10-26 02:21:55	25.171904	76.755808
1895	41033	2014-10-26 03:28:22	0	0
1896	41033	2014-10-26 04:35:48	25.173986	76.763999
1897	41033	2014-10-26 05:44:50	25.168516	76.763025
1898	41033	2014-10-26 06:48:23	25.171463	76.762949
1899	41033	2014-10-26 07:56:33	25.175079	76.761937
1900	41033	2014-10-26 09:03:34	0	0
1901	41033	2014-10-26 10:03:39	25.161241	76.759465
1902	41033	2014-10-26 11:09:42	25.162544	76.759637
1903	41033	2014-10-26 12:09:43	0	0
1904	41033	2014-10-26 13:13:41	25.16184	76.759678
1905	41033	2014-10-26 14:14:41	25.177135	76.761798
1906	41033	2014-10-26 15:16:01	25.184877	76.762406
1907	41033	2014-10-26 16:19:30	25.188358	76.762351
1908	41033	2014-10-26 17:22:23	25.190874	76.760447
1909	41033	2014-10-26 18:25:59	0	0
1910	41033	2014-10-26 19:29:15	25.186914	76.755889
1911	41033	2014-10-26 20:33:05	25.179085	76.75088
1912	41033	2014-10-26 21:40:15	25.151717	76.743781
1913	41033	2014-10-26 22:43:26	25.12748	76.733159
1914	41033	2014-10-26 23:51:08	25.119237	76.734244
1915	41033	2014-10-27 00:55:12	25.116798	76.733608
1916	41033	2014-10-27 01:56:27	25.117974	76.733768
1917	41033	2014-10-27 03:03:13	25.120209	76.734733
1918	41033	2014-10-27 04:07:17	0	0
1919	41033	2014-10-27 05:11:44	25.120802	76.735555
1920	41033	2014-10-27 06:18:17	25.116256	76.736694
1921	41033	2014-10-27 07:21:35	25.107111	76.737133
1922	41033	2014-10-27 08:22:05	25.108741	76.737054
1923	41033	2014-10-27 09:22:11	0	0
1924	41033	2014-10-27 10:22:48	25.108558	76.736698
1925	41033	2014-10-27 11:22:53	25.110666	76.736447
1926	41033	2014-10-27 12:28:24	0	0
1927	41033	2014-10-27 13:29:28	0	0
1928	41033	2014-10-27 14:29:31	25.063454	76.800452
1929	41033	2014-10-27 15:31:58	0	0
1930	41033	2014-10-27 16:36:28	0	0
1931	41033	2014-10-27 17:37:45	24.992833	76.893648
1932	41033	2014-10-27 18:43:12	24.986618	76.894672
1933	41033	2014-10-27 19:52:01	24.987978	76.894595
1934	41033	2014-10-27 20:53:58	24.987325	76.894806
1935	41033	2014-10-27 21:54:06	24.985715	76.894829
1936	41033	2014-10-27 23:03:48	24.987354	76.894734
1937	41033	2014-10-28 00:04:05	24.991863	76.89565
1938	41033	2014-10-28 01:05:22	24.98206	76.899069
1939	41033	2014-10-28 02:08:27	24.969093	76.903886
1940	41033	2014-10-28 03:08:55	0	0
1941	41033	2014-10-28 04:15:20	24.849817	76.974119
1942	41033	2014-10-28 05:20:11	0	0
1943	41033	2014-10-28 06:25:15	24.711576	77.037299
1944	41033	2014-10-28 07:35:38	0	0
1945	41033	2014-10-28 08:39:16	24.692175	77.050293
1946	41033	2014-10-28 09:39:59	24.691228	77.050494
1947	41033	2014-10-28 10:45:01	24.691306	77.0507
1948	41033	2014-10-28 11:48:31	24.692427	77.050442
1949	41033	2014-10-28 12:51:30	24.692849	77.050692
1950	41033	2014-10-28 13:55:20	24.692938	77.050945
1951	41033	2014-10-28 15:00:12	0	0
1952	41033	2014-10-28 16:04:54	0	0
1953	41033	2014-10-28 17:08:34	24.691948	77.050891
1954	41033	2014-10-28 18:13:41	24.692638	77.051068
1955	41033	2014-10-28 19:14:57	0	0
1956	41033	2014-10-28 20:18:17	24.692519	77.050777
1957	41033	2014-10-28 21:23:40	24.692324	77.050791
1958	41033	2014-10-28 22:28:40	24.693438	77.05064
1959	41033	2014-10-28 23:30:14	24.603466	77.062712
1960	41033	2014-10-29 00:31:27	24.455157	77.079915
1961	41033	2014-10-29 01:35:18	0	0
1962	41033	2014-10-29 02:40:16	24.316273	77.164845
1963	41033	2014-10-29 03:43:56	0	0
1964	41033	2014-10-29 04:47:59	0	0
1965	41033	2014-10-29 05:53:23	24.092242	77.297522
1966	41033	2014-10-29 06:57:48	23.986792	77.326191
1967	41033	2014-10-29 07:57:52	0	0
1968	41033	2014-10-29 09:04:49	0	0
1969	41033	2014-10-29 10:08:00	0	0
1970	41033	2014-10-29 11:11:49	23.245978	77.306645
1971	41033	2014-10-29 12:12:34	0	0
1972	41033	2014-10-29 13:12:48	23.038904	77.269905
1973	41033	2014-10-29 14:15:43	0	0
1974	41033	2014-10-29 15:18:47	0	0
1975	41033	2014-10-29 16:18:48	0	0
1976	41033	2014-10-29 17:26:27	0	0
1977	41033	2014-10-29 18:35:19	23.058761	77.220536
1978	41033	2014-10-29 19:41:50	23.062513	77.220308
1979	41033	2014-10-29 20:46:32	23.047693	77.217177
1980	41033	2014-10-29 21:52:51	23.018791	77.217813
1981	41033	2014-10-29 22:57:17	23.007807	77.220569
1982	41033	2014-10-29 23:59:00	23.008389	77.222216
1983	41033	2014-10-30 01:01:52	23.01327	77.219714
1984	41033	2014-10-30 02:04:32	23.011467	77.217409
1985	41033	2014-10-30 03:04:36	0	0
1986	41033	2014-10-30 04:05:43	22.874251	77.199151
1987	41033	2014-10-30 05:08:10	0	0
1988	41033	2014-10-30 06:08:28	22.892121	77.159042
1989	41033	2014-10-30 07:09:18	22.812563	77.161706
1990	41033	2014-10-30 08:09:17	22.821217	77.160586
1991	41033	2014-10-30 09:09:17	22.821861	77.160282
1992	41033	2014-10-30 10:09:17	22.821149	77.160262
1993	41033	2014-10-30 11:09:17	22.821767	77.160296
1994	41033	2014-10-30 12:09:17	22.821534	77.160528
1995	41033	2014-10-30 13:09:17	22.821565	77.160591
1996	41033	2014-10-30 14:09:17	22.820587	77.160738
1997	41033	2014-10-30 15:09:17	22.820761	77.160615
1998	41033	2014-10-30 16:09:16	22.821194	77.16045
1999	41033	2014-10-30 17:09:16	22.820682	77.16037
[truncated: 225,437 more rows]
